# Supplementary material for: Single-cell epigenome analysis reveals age-associated decay of heterochromatin domains in excitatory neurons in the mouse brain
Source: Cell Res. 2022 Oct 7;32(11):1008–21. doi: 10.1038/s41422-022-00719-6 (PMC9652396; doi:10.1038/s41422-022-00719-6)
Supplement: Supplementary file 19 — Supplementary Table S2 [file 41422_2022_719_MOESM19_ESM.xlsx]

## Sheet: Motif_enrichment_by_cell_type
Supplementary Table S2. Motif enrichment for age-dependent ccREs in each cell type
tissue	cluster	celltype	category	Motif.Name	Consensus	P.value	q.value..Benjamini.
BM	1	BM.Neutrophil.Il1b	down	CEBP:AP1(bZIP)/ThioMac-CEBPb-ChIP-Seq(GSE21512)/Homer	DRTGTTGCAA	1e-17	0
BM	1	BM.Neutrophil.Il1b	down	CEBP(bZIP)/ThioMac-CEBPb-ChIP-Seq(GSE21512)/Homer	ATTGCGCAAC	1e-10	0
BM	1	BM.Neutrophil.Il1b	down	HLF(bZIP)/HSC-HLF.Flag-ChIP-Seq(GSE69817)/Homer	RTTATGYAAB	1e-06	0
BM	1	BM.Neutrophil.Il1b	down	DMRT6(DM)/Testis-DMRT6-ChIP-Seq(GSE60440)/Homer	YDGHTACAWTGTADC	1e-05	0.0001
BM	1	BM.Neutrophil.Il1b	down	Atf4(bZIP)/MEF-Atf4-ChIP-Seq(GSE35681)/Homer	MTGATGCAAT	0.0001	0.0038
BM	1	BM.Neutrophil.Il1b	down	Chop(bZIP)/MEF-Chop-ChIP-Seq(GSE35681)/Homer	ATTGCATCAT	0.0001	0.0051
BM	1	BM.Neutrophil.Il1b	down	DMRT1(DM)/Testis-DMRT1-ChIP-Seq(GSE64892)/Homer	TWGHWACAWTGTWDC	0.001	0.0086
BM	1	BM.Neutrophil.Il1b	down	STAT6(Stat)/Macrophage-Stat6-ChIP-Seq(GSE38377)/Homer	TTCCKNAGAA	0.001	0.0134
BM	1	BM.Neutrophil.Il1b	up	Atf1(bZIP)/K562-ATF1-ChIP-Seq(GSE31477)/Homer	GATGACGTCA	1e-12	0
BM	1	BM.Neutrophil.Il1b	up	Atf7(bZIP)/3T3L1-Atf7-ChIP-Seq(GSE56872)/Homer	NGRTGACGTCAY	1e-09	0
BM	1	BM.Neutrophil.Il1b	up	Atf2(bZIP)/3T3L1-Atf2-ChIP-Seq(GSE56872)/Homer	NRRTGACGTCAT	1e-07	0
BM	1	BM.Neutrophil.Il1b	up	CRE(bZIP)/Promoter/Homer	CSGTGACGTCAC	0.0001	0.0041
BM	1	BM.Neutrophil.Il1b	up	JunD(bZIP)/K562-JunD-ChIP-Seq/Homer	ATGACGTCATCN	0.0001	0.0041
BM	1	BM.Neutrophil.Il1b	up	c-Jun-CRE(bZIP)/K562-cJun-ChIP-Seq(GSE31477)/Homer	ATGACGTCATCY	0.0001	0.0053
BM	1	BM.Neutrophil.Il1b	up	Cux2(Homeobox)/Liver-Cux2-ChIP-Seq(GSE35985)/Homer	HNRAATCAAT	0.0001	0.0053
BM	1	BM.Neutrophil.Il1b	up	Pax7(Paired,Homeobox)/Myoblast-Pax7-ChIP-Seq(GSE25064)/Homer	TAATCAATTA	0.001	0.0131
BM	10	BM.Macg	down	PPARE(NR),DR1/3T3L1-Pparg-ChIP-Seq(GSE13511)/Homer	TGACCTTTGCCCCA	1e-06	0.0004
BM	10	BM.Macg	down	RXR(NR),DR1/3T3L1-RXR-ChIP-Seq(GSE13511)/Homer	TAGGGCAAAGGTCA	0.001	0.0236
BM	10	BM.Macg	up	Fosl2(bZIP)/3T3L1-Fosl2-ChIP-Seq(GSE56872)/Homer	NATGASTCABNN	1e-12	0
BM	10	BM.Macg	up	Fra2(bZIP)/Striatum-Fra2-ChIP-Seq(GSE43429)/Homer	GGATGACTCATC	1e-12	0
BM	10	BM.Macg	up	Fra1(bZIP)/BT549-Fra1-ChIP-Seq(GSE46166)/Homer	NNATGASTCATH	1e-11	0
BM	10	BM.Macg	up	Jun-AP1(bZIP)/K562-cJun-ChIP-Seq(GSE31477)/Homer	GATGASTCATCN	1e-10	0
BM	10	BM.Macg	up	JunB(bZIP)/DendriticCells-Junb-ChIP-Seq(GSE36099)/Homer	RATGASTCAT	1e-10	0
BM	10	BM.Macg	up	BATF(bZIP)/Th17-BATF-ChIP-Seq(GSE39756)/Homer	DATGASTCAT	1e-10	0
BM	10	BM.Macg	up	AP-1(bZIP)/ThioMac-PU.1-ChIP-Seq(GSE21512)/Homer	VTGACTCATC	1e-10	0
BM	10	BM.Macg	up	MITF(bHLH)/MastCells-MITF-ChIP-Seq(GSE48085)/Homer	RTCATGTGAC	1e-09	0
BM	10	BM.Macg	up	Atf3(bZIP)/GBM-ATF3-ChIP-Seq(GSE33912)/Homer	DATGASTCATHN	1e-08	0
BM	10	BM.Macg	up	USF1(bHLH)/GM12878-Usf1-ChIP-Seq(GSE32465)/Homer	SGTCACGTGR	1e-06	0
BM	10	BM.Macg	up	Usf2(bHLH)/C2C12-Usf2-ChIP-Seq(GSE36030)/Homer	GTCACGTGGT	0.0001	0.0018
BM	10	BM.Macg	up	Bach2(bZIP)/OCILy7-Bach2-ChIP-Seq(GSE44420)/Homer	TGCTGAGTCA	0.001	0.0051
BM	10	BM.Macg	up	JunD(bZIP)/K562-JunD-ChIP-Seq/Homer	ATGACGTCATCN	0.001	0.0103
BM	10	BM.Macg	up	c-Jun-CRE(bZIP)/K562-cJun-ChIP-Seq(GSE31477)/Homer	ATGACGTCATCY	0.001	0.011
BM	10	BM.Macg	up	Atf2(bZIP)/3T3L1-Atf2-ChIP-Seq(GSE56872)/Homer	NRRTGACGTCAT	0.001	0.0127
BM	10	BM.Macg	up	CLOCK(bHLH)/Liver-Clock-ChIP-Seq(GSE39860)/Homer	GHCACGTG	0.001	0.0127
BM	10	BM.Macg	up	Atf1(bZIP)/K562-ATF1-ChIP-Seq(GSE31477)/Homer	GATGACGTCA	0.01	0.038
BM	10	BM.Macg	up	BMAL1(bHLH)/Liver-Bmal1-ChIP-Seq(GSE39860)/Homer	GNCACGTG	0.01	0.0486
BM	11	BM.MeSC	down	PGR(NR)/EndoStromal-PGR-ChIP-Seq(GSE69539)/Homer	AAGAACATWHTGTTC	1e-05	0.0018
BM	11	BM.MeSC	down	GRE(NR),IR3/RAW264.7-GRE-ChIP-Seq(Unpublished)/Homer	VAGRACAKWCTGTYC	0.0001	0.005
BM	11	BM.MeSC	down	ARE(NR)/LNCAP-AR-ChIP-Seq(GSE27824)/Homer	RGRACASNSTGTYCYB	0.0001	0.005
BM	11	BM.MeSC	down	GRE(NR),IR3/A549-GR-ChIP-Seq(GSE32465)/Homer	NRGVACABNVTGTYCY	0.001	0.0263
BM	12	BM.Basophil	down	Gata4(Zf)/Heart-Gata4-ChIP-Seq(GSE35151)/Homer	NBWGATAAGR	0.0001	0.0109
BM	12	BM.Basophil	down	CEBP:AP1(bZIP)/ThioMac-CEBPb-ChIP-Seq(GSE21512)/Homer	DRTGTTGCAA	0.001	0.0216
BM	12	BM.Basophil	down	Gata1(Zf)/K562-GATA1-ChIP-Seq(GSE18829)/Homer	SAGATAAGRV	0.001	0.0216
BM	12	BM.Basophil	down	Gata2(Zf)/K562-GATA2-ChIP-Seq(GSE18829)/Homer	BBCTTATCTS	0.001	0.0216
BM	12	BM.Basophil	down	KLF5(Zf)/LoVo-KLF5-ChIP-Seq(GSE49402)/Homer	DGGGYGKGGC	0.001	0.0216
BM	12	BM.Basophil	down	GATA3(Zf)/iTreg-Gata3-ChIP-Seq(GSE20898)/Homer	AGATAASR	0.001	0.0271
BM	14	BM.Late_Pro_B	down	ETS:E-box(ETS,bHLH)/HPC7-Scl-ChIP-Seq(GSE22178)/Homer	AGGAARCAGCTG	1e-09	0
BM	14	BM.Late_Pro_B	down	NeuroG2(bHLH)/Fibroblast-NeuroG2-ChIP-Seq(GSE75910)/Homer	ACCATCTGTT	1e-06	0.0001
BM	14	BM.Late_Pro_B	down	ERG(ETS)/VCaP-ERG-ChIP-Seq(GSE14097)/Homer	ACAGGAAGTG	1e-05	0.0006
BM	14	BM.Late_Pro_B	down	Atoh1(bHLH)/Cerebellum-Atoh1-ChIP-Seq(GSE22111)/Homer	VNRVCAGCTGGY	0.0001	0.0033
BM	14	BM.Late_Pro_B	down	Mef2b(MADS)/HEK293-Mef2b.V5-ChIP-Seq(GSE67450)/Homer	GCTATTTTTGGM	0.0001	0.0057
BM	14	BM.Late_Pro_B	down	Tcf21(bHLH)/ArterySmoothMuscle-Tcf21-ChIP-Seq(GSE61369)/Homer	NAACAGCTGG	0.001	0.0065
BM	14	BM.Late_Pro_B	down	Etv2(ETS)/ES-ER71-ChIP-Seq(GSE59402)/Homer(0.967)	NNAYTTCCTGHN	0.001	0.0066
BM	14	BM.Late_Pro_B	down	NeuroD1(bHLH)/Islet-NeuroD1-ChIP-Seq(GSE30298)/Homer	GCCATCTGTT	0.001	0.0066
BM	14	BM.Late_Pro_B	down	BMYB(HTH)/Hela-BMYB-ChIP-Seq(GSE27030)/Homer	NHAACBGYYV	0.001	0.0076
BM	14	BM.Late_Pro_B	down	ETS1(ETS)/Jurkat-ETS1-ChIP-Seq(GSE17954)/Homer	ACAGGAAGTG	0.001	0.0133
BM	14	BM.Late_Pro_B	down	AMYB(HTH)/Testes-AMYB-ChIP-Seq(GSE44588)/Homer	TGGCAGTTGG	0.001	0.0133
BM	14	BM.Late_Pro_B	down	EWS:ERG-fusion(ETS)/CADO_ES1-EWS:ERG-ChIP-Seq(SRA014231)/Homer	ATTTCCTGTN	0.001	0.02
BM	14	BM.Late_Pro_B	down	HEB(bHLH)/mES-Heb-ChIP-Seq(GSE53233)/Homer	VCAGCTGBNN	0.001	0.02
BM	14	BM.Late_Pro_B	down	Ptf1a(bHLH)/Panc1-Ptf1a-ChIP-Seq(GSE47459)/Homer	ACAGCTGTTN	0.001	0.0207
BM	14	BM.Late_Pro_B	down	Olig2(bHLH)/Neuron-Olig2-ChIP-Seq(GSE30882)/Homer	RCCATMTGTT	0.001	0.0227
BM	14	BM.Late_Pro_B	down	MYB(HTH)/ERMYB-Myb-ChIPSeq(GSE22095)/Homer	GGCVGTTR	0.001	0.0227
BM	14	BM.Late_Pro_B	down	ZBTB18(Zf)/HEK293-ZBTB18.GFP-ChIP-Seq(GSE58341)/Homer	AACATCTGGA	0.01	0.026
BM	14	BM.Late_Pro_B	down	GFY-Staf(?,Zf)/Promoter/Homer	RACTACAATTCCCAGAAKGC	0.01	0.026
BM	14	BM.Late_Pro_B	down	E2A(bHLH)/proBcell-E2A-ChIP-Seq(GSE21978)/Homer	DNRCAGCTGY	0.01	0.026
BM	14	BM.Late_Pro_B	down	MyoD(bHLH)/Myotube-MyoD-ChIP-Seq(GSE21614)/Homer	RRCAGCTGYTSY	0.01	0.0282
BM	14	BM.Late_Pro_B	down	Ap4(bHLH)/AML-Tfap4-ChIP-Seq(GSE45738)/Homer	NAHCAGCTGD	0.01	0.0299
BM	14	BM.Late_Pro_B	down	Ronin(THAP)/ES-Thap11-ChIP-Seq(GSE51522)/Homer	RACTACAACTCCCAGVAKGC	0.01	0.0327
BM	14	BM.Late_Pro_B	down	Mef2d(MADS)/Retina-Mef2d-ChIP-Seq(GSE61391)/Homer	GCTATTTTTAGC	0.01	0.0351
BM	14	BM.Late_Pro_B	down	Ascl1(bHLH)/NeuralTubes-Ascl1-ChIP-Seq(GSE55840)/Homer	NNVVCAGCTGBN	0.01	0.0416
BM	14	BM.Late_Pro_B	down	Mef2c(MADS)/GM12878-Mef2c-ChIP-Seq(GSE32465)/Homer	DCYAAAAATAGM	0.01	0.0431
BM	14	BM.Late_Pro_B	down	Elk4(ETS)/Hela-Elk4-ChIP-Seq(GSE31477)/Homer	NRYTTCCGGY	0.01	0.0487
BM	14	BM.Late_Pro_B	down	NFkB-p50,p52(RHD)/Monocyte-p50-ChIP-Chip(Schreiber_et_al.)/Homer	GGGGGAATCCCC	0.01	0.0487
BM	15	BM.Endo	down	BORIS(Zf)/K562-CTCFL-ChIP-Seq(GSE32465)/Homer	CNNBRGCGCCCCCTGSTGGC	1e-08	0
BM	15	BM.Endo	down	CTCF(Zf)/CD4+-CTCF-ChIP-Seq(Barski_et_al.)/Homer	AYAGTGCCMYCTRGTGGCCA	1e-08	0
BM	15	BM.Endo	down	NF1(CTF)/LNCAP-NF1-ChIP-Seq(Unpublished)/Homer	CYTGGCABNSTGCCAR	0.0001	0.0014
BM	16	BM.HSC	down	PU.1(ETS)/ThioMac-PU.1-ChIP-Seq(GSE21512)/Homer	AGAGGAAGTG	1e-07	0
BM	16	BM.HSC	down	ETS1(ETS)/Jurkat-ETS1-ChIP-Seq(GSE17954)/Homer	ACAGGAAGTG	1e-06	0
BM	16	BM.HSC	down	Etv2(ETS)/ES-ER71-ChIP-Seq(GSE59402)/Homer(0.967)	NNAYTTCCTGHN	1e-06	0.0001
BM	16	BM.HSC	down	ERG(ETS)/VCaP-ERG-ChIP-Seq(GSE14097)/Homer	ACAGGAAGTG	0.0001	0.0022
BM	16	BM.HSC	down	EWS:ERG-fusion(ETS)/CADO_ES1-EWS:ERG-ChIP-Seq(SRA014231)/Homer	ATTTCCTGTN	0.0001	0.0051
BM	16	BM.HSC	down	ETS:RUNX(ETS,Runt)/Jurkat-RUNX1-ChIP-Seq(GSE17954)/Homer	RCAGGATGTGGT	0.0001	0.0056
BM	16	BM.HSC	down	Fli1(ETS)/CD8-FLI-ChIP-Seq(GSE20898)/Homer	NRYTTCCGGH	0.001	0.0081
BM	16	BM.HSC	down	GABPA(ETS)/Jurkat-GABPa-ChIP-Seq(GSE17954)/Homer	RACCGGAAGT	0.001	0.0081
BM	16	BM.HSC	down	EHF(ETS)/LoVo-EHF-ChIP-Seq(GSE49402)/Homer	AVCAGGAAGT	0.001	0.0081
BM	16	BM.HSC	down	ETV1(ETS)/GIST48-ETV1-ChIP-Seq(GSE22441)/Homer	AACCGGAAGT	0.001	0.0081
BM	16	BM.HSC	down	SpiB(ETS)/OCILY3-SPIB-ChIP-Seq(GSE56857)/Homer	AAAGRGGAAGTG	0.001	0.0081
BM	16	BM.HSC	down	Ets1-distal(ETS)/CD4+-PolII-ChIP-Seq(Barski_et_al.)/Homer	MACAGGAAGT	0.001	0.0125
BM	16	BM.HSC	down	RUNX-AML(Runt)/CD4+-PolII-ChIP-Seq(Barski_et_al.)/Homer	GCTGTGGTTW	0.001	0.0203
BM	16	BM.HSC	down	RUNX2(Runt)/PCa-RUNX2-ChIP-Seq(GSE33889)/Homer	NWAACCACADNN	0.01	0.0424
BM	16	BM.HSC	down	ELF3(ETS)/PDAC-ELF3-ChIP-Seq(GSE64557)/Homer	ANCAGGAAGT	0.01	0.0442
BM	17	BM.Plasma	down	ELF5(ETS)/T47D-ELF5-ChIP-Seq(GSE30407)/Homer	ACVAGGAAGT	1e-05	0.0008
BM	17	BM.Plasma	down	Etv2(ETS)/ES-ER71-ChIP-Seq(GSE59402)/Homer(0.967)	NNAYTTCCTGHN	1e-05	0.0014
BM	17	BM.Plasma	down	EBF(EBF)/proBcell-EBF-ChIP-Seq(GSE21978)/Homer	DGTCCCYRGGGA	0.0001	0.0014
BM	17	BM.Plasma	down	GABPA(ETS)/Jurkat-GABPa-ChIP-Seq(GSE17954)/Homer	RACCGGAAGT	0.0001	0.002
BM	17	BM.Plasma	down	SpiB(ETS)/OCILY3-SPIB-ChIP-Seq(GSE56857)/Homer	AAAGRGGAAGTG	0.0001	0.002
BM	17	BM.Plasma	down	ETS:RUNX(ETS,Runt)/Jurkat-RUNX1-ChIP-Seq(GSE17954)/Homer	RCAGGATGTGGT	0.0001	0.0038
BM	17	BM.Plasma	down	ELF3(ETS)/PDAC-ELF3-ChIP-Seq(GSE64557)/Homer	ANCAGGAAGT	0.0001	0.0038
BM	17	BM.Plasma	down	NFkB-p50,p52(RHD)/Monocyte-p50-ChIP-Chip(Schreiber_et_al.)/Homer	GGGGGAATCCCC	0.001	0.0057
BM	17	BM.Plasma	down	Fli1(ETS)/CD8-FLI-ChIP-Seq(GSE20898)/Homer	NRYTTCCGGH	0.001	0.0057
BM	17	BM.Plasma	down	ETS1(ETS)/Jurkat-ETS1-ChIP-Seq(GSE17954)/Homer	ACAGGAAGTG	0.001	0.0057
BM	17	BM.Plasma	down	EHF(ETS)/LoVo-EHF-ChIP-Seq(GSE49402)/Homer	AVCAGGAAGT	0.001	0.0085
BM	17	BM.Plasma	down	PU.1(ETS)/ThioMac-PU.1-ChIP-Seq(GSE21512)/Homer	AGAGGAAGTG	0.001	0.0085
BM	17	BM.Plasma	down	EWS:ERG-fusion(ETS)/CADO_ES1-EWS:ERG-ChIP-Seq(SRA014231)/Homer	ATTTCCTGTN	0.001	0.0174
BM	17	BM.Plasma	down	RUNX-AML(Runt)/CD4+-PolII-ChIP-Seq(Barski_et_al.)/Homer	GCTGTGGTTW	0.001	0.0174
BM	17	BM.Plasma	down	ETV1(ETS)/GIST48-ETV1-ChIP-Seq(GSE22441)/Homer	AACCGGAAGT	0.001	0.0222
BM	17	BM.Plasma	down	RUNX2(Runt)/PCa-RUNX2-ChIP-Seq(GSE33889)/Homer	NWAACCACADNN	0.01	0.0495
BM	17	BM.Plasma	up	IRF3(IRF)/BMDM-Irf3-ChIP-Seq(GSE67343)/Homer	AGTTTCAKTTTC	1e-13	0
BM	17	BM.Plasma	up	IRF8(IRF)/BMDM-IRF8-ChIP-Seq(GSE77884)/Homer	GRAASTGAAAST	1e-12	0
BM	17	BM.Plasma	up	IRF4(IRF)/GM12878-IRF4-ChIP-Seq(GSE32465)/Homer	ACTGAAACCA	1e-10	0
BM	17	BM.Plasma	up	KLF5(Zf)/LoVo-KLF5-ChIP-Seq(GSE49402)/Homer	DGGGYGKGGC	1e-08	0
BM	17	BM.Plasma	up	Atoh1(bHLH)/Cerebellum-Atoh1-ChIP-Seq(GSE22111)/Homer	VNRVCAGCTGGY	1e-08	0
BM	17	BM.Plasma	up	IRF2(IRF)/Erythroblas-IRF2-ChIP-Seq(GSE36985)/Homer	GAAASYGAAASY	1e-08	0
BM	17	BM.Plasma	up	IRF1(IRF)/PBMC-IRF1-ChIP-Seq(GSE43036)/Homer	GAAAGTGAAAGT	1e-07	0
BM	17	BM.Plasma	up	NeuroG2(bHLH)/Fibroblast-NeuroG2-ChIP-Seq(GSE75910)/Homer	ACCATCTGTT	1e-07	0
BM	17	BM.Plasma	up	Oct2(POU,Homeobox)/Bcell-Oct2-ChIP-Seq(GSE21512)/Homer	ATATGCAAAT	1e-07	0
BM	17	BM.Plasma	up	Oct4(POU,Homeobox)/mES-Oct4-ChIP-Seq(GSE11431)/Homer	ATTTGCATAW	1e-07	0
BM	17	BM.Plasma	up	KLF3(Zf)/MEF-Klf3-ChIP-Seq(GSE44748)/Homer	NRGCCCCRCCCHBNN	1e-07	0
BM	17	BM.Plasma	up	Tcf21(bHLH)/ArterySmoothMuscle-Tcf21-ChIP-Seq(GSE61369)/Homer	NAACAGCTGG	1e-07	0
BM	17	BM.Plasma	up	Sp5(Zf)/mES-Sp5.Flag-ChIP-Seq(GSE72989)/Homer	RGKGGGCGGAGC	1e-06	0
BM	17	BM.Plasma	up	HEB(bHLH)/mES-Heb-ChIP-Seq(GSE53233)/Homer	VCAGCTGBNN	1e-06	0
BM	17	BM.Plasma	up	KLF14(Zf)/HEK293-KLF14.GFP-ChIP-Seq(GSE58341)/Homer	RGKGGGCGKGGC	1e-06	0
BM	17	BM.Plasma	up	Tcf12(bHLH)/GM12878-Tcf12-ChIP-Seq(GSE32465)/Homer	VCAGCTGYTG	1e-06	0
BM	17	BM.Plasma	up	NeuroD1(bHLH)/Islet-NeuroD1-ChIP-Seq(GSE30298)/Homer	GCCATCTGTT	1e-06	0
BM	17	BM.Plasma	up	Brn1(POU,Homeobox)/NPC-Brn1-ChIP-Seq(GSE35496)/Homer	TATGCWAATBAV	1e-06	0
BM	17	BM.Plasma	up	Oct6(POU,Homeobox)/NPC-Pou3f1-ChIP-Seq(GSE35496)/Homer	WATGCAAATGAG	1e-06	0
BM	17	BM.Plasma	up	PU.1:IRF8(ETS:IRF)/pDC-Irf8-ChIP-Seq(GSE66899)/Homer	GGAAGTGAAAST	1e-05	0
BM	17	BM.Plasma	up	ISRE(IRF)/ThioMac-LPS-Expression(GSE23622)/Homer	AGTTTCASTTTC	1e-05	0
BM	17	BM.Plasma	up	E2A(bHLH)/proBcell-E2A-ChIP-Seq(GSE21978)/Homer	DNRCAGCTGY	1e-05	0
BM	17	BM.Plasma	up	KLF6(Zf)/PDAC-KLF6-ChIP-Seq(GSE64557)/Homer	MKGGGYGTGGCC	1e-05	0
BM	17	BM.Plasma	up	Sp1(Zf)/Promoter/Homer	GGCCCCGCCCCC	1e-05	0
BM	17	BM.Plasma	up	Ptf1a(bHLH)/Panc1-Ptf1a-ChIP-Seq(GSE47459)/Homer	ACAGCTGTTN	1e-05	0
BM	17	BM.Plasma	up	Klf9(Zf)/GBM-Klf9-ChIP-Seq(GSE62211)/Homer	GCCACRCCCACY	1e-05	0
BM	17	BM.Plasma	up	E2A(bHLH),near_PU.1/Bcell-PU.1-ChIP-Seq(GSE21512)/Homer	NVCACCTGBN	1e-05	0.0001
BM	17	BM.Plasma	up	Ap4(bHLH)/AML-Tfap4-ChIP-Seq(GSE45738)/Homer	NAHCAGCTGD	0.0001	0.0002
BM	17	BM.Plasma	up	ERG(ETS)/VCaP-ERG-ChIP-Seq(GSE14097)/Homer	ACAGGAAGTG	0.0001	0.0003
BM	17	BM.Plasma	up	Klf4(Zf)/mES-Klf4-ChIP-Seq(GSE11431)/Homer	GCCACACCCA	0.0001	0.0003
BM	17	BM.Plasma	up	EWS:FLI1-fusion(ETS)/SK_N_MC-EWS:FLI1-ChIP-Seq(SRA014231)/Homer	VACAGGAAAT	0.0001	0.0005
BM	17	BM.Plasma	up	EKLF(Zf)/Erythrocyte-Klf1-ChIP-Seq(GSE20478)/Homer	NWGGGTGTGGCY	0.0001	0.0006
BM	17	BM.Plasma	up	Ascl1(bHLH)/NeuralTubes-Ascl1-ChIP-Seq(GSE55840)/Homer	NNVVCAGCTGBN	0.0001	0.0007
BM	17	BM.Plasma	up	Elk4(ETS)/Hela-Elk4-ChIP-Seq(GSE31477)/Homer	NRYTTCCGGY	0.0001	0.0007
BM	17	BM.Plasma	up	CHR(?)/Hela-CellCycle-Expression/Homer	SRGTTTCAAA	0.001	0.0011
BM	17	BM.Plasma	up	GABPA(ETS)/Jurkat-GABPa-ChIP-Seq(GSE17954)/Homer	RACCGGAAGT	0.001	0.0012
BM	17	BM.Plasma	up	Myf5(bHLH)/GM-Myf5-ChIP-Seq(GSE24852)/Homer	BAACAGCTGT	0.001	0.0026
BM	17	BM.Plasma	up	Maz(Zf)/HepG2-Maz-ChIP-Seq(GSE31477)/Homer	GGGGGGGG	0.001	0.0033
BM	17	BM.Plasma	up	Etv2(ETS)/ES-ER71-ChIP-Seq(GSE59402)/Homer(0.967)	NNAYTTCCTGHN	0.001	0.0039
BM	17	BM.Plasma	up	Mef2c(MADS)/GM12878-Mef2c-ChIP-Seq(GSE32465)/Homer	DCYAAAAATAGM	0.001	0.0043
BM	17	BM.Plasma	up	Olig2(bHLH)/Neuron-Olig2-ChIP-Seq(GSE30882)/Homer	RCCATMTGTT	0.001	0.0069
BM	17	BM.Plasma	up	PU.1-IRF(ETS:IRF)/Bcell-PU.1-ChIP-Seq(GSE21512)/Homer	MGGAAGTGAAAC	0.001	0.0079
BM	17	BM.Plasma	up	ETS:E-box(ETS,bHLH)/HPC7-Scl-ChIP-Seq(GSE22178)/Homer	AGGAARCAGCTG	0.01	0.0087
BM	17	BM.Plasma	up	Slug(Zf)/Mesoderm-Snai2-ChIP-Seq(GSE61475)/Homer	SNGCACCTGCHS	0.01	0.0089
BM	17	BM.Plasma	up	Hnf1(Homeobox)/Liver-Foxa2-Chip-Seq(GSE25694)/Homer	GGTTAAWCATTAA	0.01	0.0131
BM	17	BM.Plasma	up	MYB(HTH)/ERMYB-Myb-ChIPSeq(GSE22095)/Homer	GGCVGTTR	0.01	0.014
BM	17	BM.Plasma	up	Mef2b(MADS)/HEK293-Mef2b.V5-ChIP-Seq(GSE67450)/Homer	GCTATTTTTGGM	0.01	0.0146
BM	17	BM.Plasma	up	ZEB1(Zf)/PDAC-ZEB1-ChIP-Seq(GSE64557)/Homer	VCAGGTRDRY	0.01	0.0155
BM	17	BM.Plasma	up	E2F4(E2F)/K562-E2F4-ChIP-Seq(GSE31477)/Homer	GGCGGGAAAH	0.01	0.0157
BM	17	BM.Plasma	up	bZIP:IRF(bZIP,IRF)/Th17-BatF-ChIP-Seq(GSE39756)/Homer	NAGTTTCABTHTGACTNW	0.01	0.0157
BM	2	BM.Eryth	down	CEBP(bZIP)/ThioMac-CEBPb-ChIP-Seq(GSE21512)/Homer	ATTGCGCAAC	1e-05	0.001
BM	2	BM.Eryth	down	NF-E2(bZIP)/K562-NFE2-ChIP-Seq(GSE31477)/Homer	GATGACTCAGCA	0.0001	0.0123
BM	2	BM.Eryth	down	Bach2(bZIP)/OCILy7-Bach2-ChIP-Seq(GSE44420)/Homer	TGCTGAGTCA	0.001	0.0332
BM	3	BM.Naive_B_cell	down	Oct2(POU,Homeobox)/Bcell-Oct2-ChIP-Seq(GSE21512)/Homer	ATATGCAAAT	1e-06	0.0004
BM	3	BM.Naive_B_cell	up	Pax7(Paired,Homeobox)/Myoblast-Pax7-ChIP-Seq(GSE25064)/Homer	TAATCAATTA	0.0001	0.0085
BM	3	BM.Naive_B_cell	up	Hnf1(Homeobox)/Liver-Foxa2-Chip-Seq(GSE25694)/Homer	GGTTAAWCATTAA	0.0001	0.0085
BM	3	BM.Naive_B_cell	up	IRF2(IRF)/Erythroblas-IRF2-ChIP-Seq(GSE36985)/Homer	GAAASYGAAASY	0.001	0.0155
BM	3	BM.Naive_B_cell	up	Atf7(bZIP)/3T3L1-Atf7-ChIP-Seq(GSE56872)/Homer	NGRTGACGTCAY	0.001	0.0304
BM	3	BM.Naive_B_cell	up	IRF1(IRF)/PBMC-IRF1-ChIP-Seq(GSE43036)/Homer	GAAAGTGAAAGT	0.001	0.0304
BM	3	BM.Naive_B_cell	up	PAX5(Paired,Homeobox)/GM12878-PAX5-ChIP-Seq(GSE32465)/Homer	GCAGCCAAGCRTGACH	0.001	0.0416
BM	3	BM.Naive_B_cell	up	HNF1b(Homeobox)/PDAC-HNF1B-ChIP-Seq(GSE64557)/Homer	GTTAATNATTAA	0.001	0.047
BM	5	BM.Neutrophil.Gpr27	down	CEBP:AP1(bZIP)/ThioMac-CEBPb-ChIP-Seq(GSE21512)/Homer	DRTGTTGCAA	1e-08	0
BM	5	BM.Neutrophil.Gpr27	up	Atf1(bZIP)/K562-ATF1-ChIP-Seq(GSE31477)/Homer	GATGACGTCA	1e-07	0
BM	5	BM.Neutrophil.Gpr27	up	Atf7(bZIP)/3T3L1-Atf7-ChIP-Seq(GSE56872)/Homer	NGRTGACGTCAY	1e-06	0
BM	5	BM.Neutrophil.Gpr27	up	Atf2(bZIP)/3T3L1-Atf2-ChIP-Seq(GSE56872)/Homer	NRRTGACGTCAT	0.001	0.0186
BM	5	BM.Neutrophil.Gpr27	up	Stat3+il21(Stat)/CD4-Stat3-ChIP-Seq(GSE19198)/Homer	SVYTTCCNGGAARB	0.001	0.0212
BM	6	BM.Monocyte	up	Nur77(NR)/K562-NR4A1-ChIP-Seq(GSE31363)/Homer	TGACCTTTNCNT	1e-11	0
BM	6	BM.Monocyte	up	NFkB-p65-Rel(RHD)/ThioMac-LPS-Expression(GSE23622)/Homer	GGAAATTCCC	1e-05	0.0015
BM	6	BM.Monocyte	up	NFkB-p65(RHD)/GM12787-p65-ChIP-Seq(GSE19485)/Homer	WGGGGATTTCCC	0.0001	0.0016
BM	6	BM.Monocyte	up	Rfx1(HTH)/NPC-H3K4me1-ChIP-Seq(GSE16256)/Homer	KGTTGCCATGGCAA	0.0001	0.0081
BM	6	BM.Monocyte	up	NFkB-p50,p52(RHD)/Monocyte-p50-ChIP-Chip(Schreiber_et_al.)/Homer	GGGGGAATCCCC	0.001	0.0158
BM	6	BM.Monocyte	up	Esrrb(NR)/mES-Esrrb-ChIP-Seq(GSE11431)/Homer	KTGACCTTGA	0.001	0.0247
BM	6	BM.Monocyte	up	PPARE(NR),DR1/3T3L1-Pparg-ChIP-Seq(GSE13511)/Homer	TGACCTTTGCCCCA	0.001	0.028
BM	7	BM.Pre_B_cell	down	Tcf21(bHLH)/ArterySmoothMuscle-Tcf21-ChIP-Seq(GSE61369)/Homer	NAACAGCTGG	1e-10	0
BM	7	BM.Pre_B_cell	down	Tcf12(bHLH)/GM12878-Tcf12-ChIP-Seq(GSE32465)/Homer	VCAGCTGYTG	1e-10	0
BM	7	BM.Pre_B_cell	down	Ascl1(bHLH)/NeuralTubes-Ascl1-ChIP-Seq(GSE55840)/Homer	NNVVCAGCTGBN	1e-10	0
BM	7	BM.Pre_B_cell	down	E2A(bHLH)/proBcell-E2A-ChIP-Seq(GSE21978)/Homer	DNRCAGCTGY	1e-10	0
BM	7	BM.Pre_B_cell	down	Myf5(bHLH)/GM-Myf5-ChIP-Seq(GSE24852)/Homer	BAACAGCTGT	1e-08	0
BM	7	BM.Pre_B_cell	down	Ap4(bHLH)/AML-Tfap4-ChIP-Seq(GSE45738)/Homer	NAHCAGCTGD	1e-07	0
BM	7	BM.Pre_B_cell	down	HEB(bHLH)/mES-Heb-ChIP-Seq(GSE53233)/Homer	VCAGCTGBNN	1e-07	0
BM	7	BM.Pre_B_cell	down	Atoh1(bHLH)/Cerebellum-Atoh1-ChIP-Seq(GSE22111)/Homer	VNRVCAGCTGGY	1e-06	0
BM	7	BM.Pre_B_cell	down	NeuroG2(bHLH)/Fibroblast-NeuroG2-ChIP-Seq(GSE75910)/Homer	ACCATCTGTT	1e-06	0
BM	7	BM.Pre_B_cell	down	Ptf1a(bHLH)/Panc1-Ptf1a-ChIP-Seq(GSE47459)/Homer	ACAGCTGTTN	1e-06	0
BM	7	BM.Pre_B_cell	down	MyoD(bHLH)/Myotube-MyoD-ChIP-Seq(GSE21614)/Homer	RRCAGCTGYTSY	1e-06	0
BM	7	BM.Pre_B_cell	down	ZBTB18(Zf)/HEK293-ZBTB18.GFP-ChIP-Seq(GSE58341)/Homer	AACATCTGGA	0.0001	0.0006
BM	7	BM.Pre_B_cell	down	MyoG(bHLH)/C2C12-MyoG-ChIP-Seq(GSE36024)/Homer	AACAGCTG	0.0001	0.0011
BM	7	BM.Pre_B_cell	down	NeuroD1(bHLH)/Islet-NeuroD1-ChIP-Seq(GSE30298)/Homer	GCCATCTGTT	0.001	0.0029
BM	7	BM.Pre_B_cell	down	EBF(EBF)/proBcell-EBF-ChIP-Seq(GSE21978)/Homer	DGTCCCYRGGGA	0.001	0.0152
BM	7	BM.Pre_B_cell	down	Slug(Zf)/Mesoderm-Snai2-ChIP-Seq(GSE61475)/Homer	SNGCACCTGCHS	0.01	0.0281
BM	7	BM.Pre_B_cell	down	E2A(bHLH),near_PU.1/Bcell-PU.1-ChIP-Seq(GSE21512)/Homer	NVCACCTGBN	0.01	0.0285
BM	9	BM.T_cell	down	GABPA(ETS)/Jurkat-GABPa-ChIP-Seq(GSE17954)/Homer	RACCGGAAGT	0.001	0.0411
BM	9	BM.T_cell	down	Tcf4(HMG)/Hct116-Tcf4-ChIP-Seq(SRA012054)/Homer	ASATCAAAGGVA	0.001	0.0411
BM	9	BM.T_cell	down	Fli1(ETS)/CD8-FLI-ChIP-Seq(GSE20898)/Homer	NRYTTCCGGH	0.001	0.0411
BM	9	BM.T_cell	down	ETS1(ETS)/Jurkat-ETS1-ChIP-Seq(GSE17954)/Homer	ACAGGAAGTG	0.001	0.0411
BM	9	BM.T_cell	down	EWS:ERG-fusion(ETS)/CADO_ES1-EWS:ERG-ChIP-Seq(SRA014231)/Homer	ATTTCCTGTN	0.001	0.0411
BM	9	BM.T_cell	down	ETV1(ETS)/GIST48-ETV1-ChIP-Seq(GSE22441)/Homer	AACCGGAAGT	0.001	0.0411
BM	9	BM.T_cell	down	Elk4(ETS)/Hela-Elk4-ChIP-Seq(GSE31477)/Homer	NRYTTCCGGY	0.001	0.0411
BM	9	BM.T_cell	down	Etv2(ETS)/ES-ER71-ChIP-Seq(GSE59402)/Homer(0.967)	NNAYTTCCTGHN	0.001	0.0411
BM	9	BM.T_cell	down	EWS:FLI1-fusion(ETS)/SK_N_MC-EWS:FLI1-ChIP-Seq(SRA014231)/Homer	VACAGGAAAT	0.001	0.0411
BM	9	BM.T_cell	down	Nkx3.1(Homeobox)/LNCaP-Nkx3.1-ChIP-Seq(GSE28264)/Homer	AAGCACTTAA	0.001	0.0411
BM	9	BM.T_cell	down	ERG(ETS)/VCaP-ERG-ChIP-Seq(GSE14097)/Homer	ACAGGAAGTG	0.001	0.0411
BM	9	BM.T_cell	down	SPDEF(ETS)/VCaP-SPDEF-ChIP-Seq(SRA014231)/Homer	ASWTCCTGBT	0.01	0.0411
BM	9	BM.T_cell	down	Ets1-distal(ETS)/CD4+-PolII-ChIP-Seq(Barski_et_al.)/Homer	MACAGGAAGT	0.01	0.0411
BM	9	BM.T_cell	down	Elk1(ETS)/Hela-Elk1-ChIP-Seq(GSE31477)/Homer	HACTTCCGGY	0.01	0.0411
DH	1	DH.Ogc	down	CTCF(Zf)/CD4+-CTCF-ChIP-Seq(Barski_et_al.)/Homer	AYAGTGCCMYCTRGTGGCCA	1e-31	0
DH	1	DH.Ogc	down	BORIS(Zf)/K562-CTCFL-ChIP-Seq(GSE32465)/Homer	CNNBRGCGCCCCCTGSTGGC	1e-26	0
DH	1	DH.Ogc	down	COUP-TFII(NR)/Artia-Nr2f2-ChIP-Seq(GSE46497)/Homer	AGRGGTCA	0.0001	0.0023
DH	10	DH.Mgc	down	CTCF(Zf)/CD4+-CTCF-ChIP-Seq(Barski_et_al.)/Homer	AYAGTGCCMYCTRGTGGCCA	0.0001	0.0179
DH	10	DH.Mgc	up	PU.1(ETS)/ThioMac-PU.1-ChIP-Seq(GSE21512)/Homer	AGAGGAAGTG	1e-05	0.0016
DH	14	DH.Peri	down	E-box(bHLH)/Promoter/Homer	SSGGTCACGTGA	0.0001	0.0082
DH	14	DH.Peri	down	Usf2(bHLH)/C2C12-Usf2-ChIP-Seq(GSE36030)/Homer	GTCACGTGGT	0.0001	0.0082
DH	14	DH.Peri	down	CLOCK(bHLH)/Liver-Clock-ChIP-Seq(GSE39860)/Homer	GHCACGTG	0.0001	0.0107
DH	14	DH.Peri	down	USF1(bHLH)/GM12878-Usf1-ChIP-Seq(GSE32465)/Homer	SGTCACGTGR	0.001	0.0147
DH	14	DH.Peri	down	bHLHE40(bHLH)/HepG2-BHLHE40-ChIP-Seq(GSE31477)/Homer	KCACGTGMCN	0.001	0.0171
DH	14	DH.Peri	down	NPAS2(bHLH)/Liver-NPAS2-ChIP-Seq(GSE39860)/Homer	KCCACGTGAC	0.001	0.0307
DH	2	DH.DG.1	up	Fra1(bZIP)/BT549-Fra1-ChIP-Seq(GSE46166)/Homer	NNATGASTCATH	1e-07	0
DH	2	DH.DG.1	up	Fra2(bZIP)/Striatum-Fra2-ChIP-Seq(GSE43429)/Homer	GGATGACTCATC	1e-06	0.0001
DH	2	DH.DG.1	up	JunB(bZIP)/DendriticCells-Junb-ChIP-Seq(GSE36099)/Homer	RATGASTCAT	1e-05	0.0002
DH	2	DH.DG.1	up	BATF(bZIP)/Th17-BATF-ChIP-Seq(GSE39756)/Homer	DATGASTCAT	1e-05	0.0004
DH	2	DH.DG.1	up	Jun-AP1(bZIP)/K562-cJun-ChIP-Seq(GSE31477)/Homer	GATGASTCATCN	1e-05	0.0004
DH	2	DH.DG.1	up	Atf3(bZIP)/GBM-ATF3-ChIP-Seq(GSE33912)/Homer	DATGASTCATHN	1e-05	0.0005
DH	2	DH.DG.1	up	Fosl2(bZIP)/3T3L1-Fosl2-ChIP-Seq(GSE56872)/Homer	NATGASTCABNN	0.0001	0.0011
DH	2	DH.DG.1	up	AP-1(bZIP)/ThioMac-PU.1-ChIP-Seq(GSE21512)/Homer	VTGACTCATC	0.0001	0.0024
DH	3	DH.DG.2	up	Jun-AP1(bZIP)/K562-cJun-ChIP-Seq(GSE31477)/Homer	GATGASTCATCN	0.0001	0.0296
DH	3	DH.DG.2	up	Fra2(bZIP)/Striatum-Fra2-ChIP-Seq(GSE43429)/Homer	GGATGACTCATC	0.001	0.0312
DH	3	DH.DG.2	up	AP-1(bZIP)/ThioMac-PU.1-ChIP-Seq(GSE21512)/Homer	VTGACTCATC	0.001	0.033
DH	3	DH.DG.2	up	Fosl2(bZIP)/3T3L1-Fosl2-ChIP-Seq(GSE56872)/Homer	NATGASTCABNN	0.001	0.0473
DH	5	DH.DG.3	up	Jun-AP1(bZIP)/K562-cJun-ChIP-Seq(GSE31477)/Homer	GATGASTCATCN	0.0001	0.0201
DH	5	DH.DG.3	up	Bach2(bZIP)/OCILy7-Bach2-ChIP-Seq(GSE44420)/Homer	TGCTGAGTCA	0.001	0.0462
DH	5	DH.DG.3	up	Fosl2(bZIP)/3T3L1-Fosl2-ChIP-Seq(GSE56872)/Homer	NATGASTCABNN	0.001	0.0462
DH	7	DH.Sub_Ent	up	Fra2(bZIP)/Striatum-Fra2-ChIP-Seq(GSE43429)/Homer	GGATGACTCATC	1e-10	0
DH	7	DH.Sub_Ent	up	Atf3(bZIP)/GBM-ATF3-ChIP-Seq(GSE33912)/Homer	DATGASTCATHN	1e-09	0
DH	7	DH.Sub_Ent	up	AP-1(bZIP)/ThioMac-PU.1-ChIP-Seq(GSE21512)/Homer	VTGACTCATC	1e-09	0
DH	7	DH.Sub_Ent	up	BATF(bZIP)/Th17-BATF-ChIP-Seq(GSE39756)/Homer	DATGASTCAT	1e-09	0
DH	7	DH.Sub_Ent	up	Fra1(bZIP)/BT549-Fra1-ChIP-Seq(GSE46166)/Homer	NNATGASTCATH	1e-08	0
DH	7	DH.Sub_Ent	up	JunB(bZIP)/DendriticCells-Junb-ChIP-Seq(GSE36099)/Homer	RATGASTCAT	1e-08	0
DH	7	DH.Sub_Ent	up	Fosl2(bZIP)/3T3L1-Fosl2-ChIP-Seq(GSE56872)/Homer	NATGASTCABNN	1e-07	0
DH	7	DH.Sub_Ent	up	Jun-AP1(bZIP)/K562-cJun-ChIP-Seq(GSE31477)/Homer	GATGASTCATCN	1e-06	0
DH	7	DH.Sub_Ent	up	Bach2(bZIP)/OCILy7-Bach2-ChIP-Seq(GSE44420)/Homer	TGCTGAGTCA	1e-05	0.0001
DH	7	DH.Sub_Ent	up	ZEB1(Zf)/PDAC-ZEB1-ChIP-Seq(GSE64557)/Homer	VCAGGTRDRY	0.001	0.0054
DH	7	DH.Sub_Ent	up	Pit1(Homeobox)/GCrat-Pit1-ChIP-Seq(GSE58009)/Homer	ATGMATATDC	0.001	0.0193
DH	8	DH.Asc	down	BORIS(Zf)/K562-CTCFL-ChIP-Seq(GSE32465)/Homer	CNNBRGCGCCCCCTGSTGGC	1e-05	0.0009
DH	8	DH.Asc	down	CTCF(Zf)/CD4+-CTCF-ChIP-Seq(Barski_et_al.)/Homer	AYAGTGCCMYCTRGTGGCCA	1e-05	0.001
DH	8	DH.Asc	down	GATA3(Zf),DR4/iTreg-Gata3-ChIP-Seq(GSE20898)/Homer	AGATGKDGAGATAAG	0.001	0.0393
DH	8	DH.Asc	up	Atf1(bZIP)/K562-ATF1-ChIP-Seq(GSE31477)/Homer	GATGACGTCA	0.001	0.0468
FC	10	FC.InN.Six3	up	AP-1(bZIP)/ThioMac-PU.1-ChIP-Seq(GSE21512)/Homer	VTGACTCATC	0.0001	0.011
FC	10	FC.InN.Six3	up	BATF(bZIP)/Th17-BATF-ChIP-Seq(GSE39756)/Homer	DATGASTCAT	0.0001	0.011
FC	10	FC.InN.Six3	up	JunB(bZIP)/DendriticCells-Junb-ChIP-Seq(GSE36099)/Homer	RATGASTCAT	0.001	0.0155
FC	10	FC.InN.Six3	up	Atf3(bZIP)/GBM-ATF3-ChIP-Seq(GSE33912)/Homer	DATGASTCATHN	0.001	0.0209
FC	10	FC.InN.Six3	up	Fra2(bZIP)/Striatum-Fra2-ChIP-Seq(GSE43429)/Homer	GGATGACTCATC	0.001	0.0209
FC	10	FC.InN.Six3	up	Fra1(bZIP)/BT549-Fra1-ChIP-Seq(GSE46166)/Homer	NNATGASTCATH	0.001	0.0352
FC	11	FC.InN.Sst.Pvalb	down	BORIS(Zf)/K562-CTCFL-ChIP-Seq(GSE32465)/Homer	CNNBRGCGCCCCCTGSTGGC	0.0001	0.0159
FC	11	FC.InN.Sst.Pvalb	down	Mef2b(MADS)/HEK293-Mef2b.V5-ChIP-Seq(GSE67450)/Homer	GCTATTTTTGGM	0.001	0.0185
FC	11	FC.InN.Sst.Pvalb	down	CTCF(Zf)/CD4+-CTCF-ChIP-Seq(Barski_et_al.)/Homer	AYAGTGCCMYCTRGTGGCCA	0.001	0.0185
FC	13	FC.Opc	down	CTCF(Zf)/CD4+-CTCF-ChIP-Seq(Barski_et_al.)/Homer	AYAGTGCCMYCTRGTGGCCA	0.0001	0.0112
FC	14	FC.L5.Parm1	down	NF1-halfsite(CTF)/LNCaP-NF1-ChIP-Seq(Unpublished)/Homer	YTGCCAAG	1e-05	0.0012
FC	14	FC.L5.Parm1	down	Mef2b(MADS)/HEK293-Mef2b.V5-ChIP-Seq(GSE67450)/Homer	GCTATTTTTGGM	1e-05	0.0012
FC	14	FC.L5.Parm1	down	Oct4(POU,Homeobox)/mES-Oct4-ChIP-Seq(GSE11431)/Homer	ATTTGCATAW	0.0001	0.0031
FC	14	FC.L5.Parm1	down	Mef2c(MADS)/GM12878-Mef2c-ChIP-Seq(GSE32465)/Homer	DCYAAAAATAGM	0.0001	0.008
FC	14	FC.L5.Parm1	down	Mef2a(MADS)/HL1-Mef2a.biotin-ChIP-Seq(GSE21529)/Homer	CYAAAAATAG	0.001	0.0382
FC	14	FC.L5.Parm1	down	ERG(ETS)/VCaP-ERG-ChIP-Seq(GSE14097)/Homer	ACAGGAAGTG	0.001	0.0382
FC	14	FC.L5.Parm1	down	Brn1(POU,Homeobox)/NPC-Brn1-ChIP-Seq(GSE35496)/Homer	TATGCWAATBAV	0.001	0.0382
FC	14	FC.L5.Parm1	down	EHF(ETS)/LoVo-EHF-ChIP-Seq(GSE49402)/Homer	AVCAGGAAGT	0.001	0.0382
FC	14	FC.L5.Parm1	down	Mef2d(MADS)/Retina-Mef2d-ChIP-Seq(GSE61391)/Homer	GCTATTTTTAGC	0.001	0.0382
FC	14	FC.L5.Parm1	down	ETV1(ETS)/GIST48-ETV1-ChIP-Seq(GSE22441)/Homer	AACCGGAAGT	0.001	0.0382
FC	14	FC.L5.Parm1	down	Oct6(POU,Homeobox)/NPC-Pou3f1-ChIP-Seq(GSE35496)/Homer	WATGCAAATGAG	0.001	0.0382
FC	14	FC.L5.Parm1	down	Tgif2(Homeobox)/mES-Tgif2-ChIP-Seq(GSE55404)/Homer	TGTCANYT	0.01	0.0382
FC	14	FC.L5.Parm1	down	Etv2(ETS)/ES-ER71-ChIP-Seq(GSE59402)/Homer(0.967)	NNAYTTCCTGHN	0.01	0.0383
FC	14	FC.L5.Parm1	down	EWS:ERG-fusion(ETS)/CADO_ES1-EWS:ERG-ChIP-Seq(SRA014231)/Homer	ATTTCCTGTN	0.01	0.0487
FC	16	FC.Peri	down	PU.1(ETS)/ThioMac-PU.1-ChIP-Seq(GSE21512)/Homer	AGAGGAAGTG	0.001	0.0488
FC	18	FC.InN.Lrrc38.Plcxd3	up	NFY(CCAAT)/Promoter/Homer	RGCCAATSRG	1e-07	0
FC	18	FC.InN.Lrrc38.Plcxd3	up	NRF1(NRF)/MCF7-NRF1-ChIP-Seq(Unpublished)/Homer	CTGCGCATGCGC	1e-05	0.0018
FC	18	FC.InN.Lrrc38.Plcxd3	up	GFY-Staf(?,Zf)/Promoter/Homer	RACTACAATTCCCAGAAKGC	0.001	0.0148
FC	18	FC.InN.Lrrc38.Plcxd3	up	Ronin(THAP)/ES-Thap11-ChIP-Seq(GSE51522)/Homer	RACTACAACTCCCAGVAKGC	0.001	0.0177
FC	2	FC.Ogc	down	BORIS(Zf)/K562-CTCFL-ChIP-Seq(GSE32465)/Homer	CNNBRGCGCCCCCTGSTGGC	1e-19	0
FC	2	FC.Ogc	down	CTCF(Zf)/CD4+-CTCF-ChIP-Seq(Barski_et_al.)/Homer	AYAGTGCCMYCTRGTGGCCA	1e-18	0
FC	2	FC.Ogc	down	REST-NRSF(Zf)/Jurkat-NRSF-ChIP-Seq/Homer	GGMGCTGTCCATGGTGCTGA	0.0001	0.0093
FC	2	FC.Ogc	down	Atf7(bZIP)/3T3L1-Atf7-ChIP-Seq(GSE56872)/Homer	NGRTGACGTCAY	0.001	0.0391
FC	2	FC.Ogc	up	Sox15(HMG)/CPA-Sox15-ChIP-Seq(GSE62909)/Homer	RAACAATGGN	0.0001	0.0164
FC	3	FC.L4	down	Mef2c(MADS)/GM12878-Mef2c-ChIP-Seq(GSE32465)/Homer	DCYAAAAATAGM	1e-06	0.0002
FC	3	FC.L4	down	Mef2d(MADS)/Retina-Mef2d-ChIP-Seq(GSE61391)/Homer	GCTATTTTTAGC	1e-05	0.0005
FC	3	FC.L4	down	Mef2b(MADS)/HEK293-Mef2b.V5-ChIP-Seq(GSE67450)/Homer	GCTATTTTTGGM	0.0001	0.005
FC	3	FC.L4	down	ZBTB18(Zf)/HEK293-ZBTB18.GFP-ChIP-Seq(GSE58341)/Homer	AACATCTGGA	0.0001	0.0085
FC	3	FC.L4	down	X-box(HTH)/NPC-H3K4me1-ChIP-Seq(GSE16256)/Homer	GGTTGCCATGGCAA	0.001	0.0085
FC	3	FC.L4	down	Rfx1(HTH)/NPC-H3K4me1-ChIP-Seq(GSE16256)/Homer	KGTTGCCATGGCAA	0.001	0.0427
FC	3	FC.L4	up	AP-1(bZIP)/ThioMac-PU.1-ChIP-Seq(GSE21512)/Homer	VTGACTCATC	1e-05	0.0005
FC	3	FC.L4	up	Fosl2(bZIP)/3T3L1-Fosl2-ChIP-Seq(GSE56872)/Homer	NATGASTCABNN	1e-05	0.0005
FC	3	FC.L4	up	Fra1(bZIP)/BT549-Fra1-ChIP-Seq(GSE46166)/Homer	NNATGASTCATH	0.0001	0.0016
FC	3	FC.L4	up	JunB(bZIP)/DendriticCells-Junb-ChIP-Seq(GSE36099)/Homer	RATGASTCAT	0.0001	0.0016
FC	3	FC.L4	up	GSC(Homeobox)/FrogEmbryos-GSC-ChIP-Seq(DRA000576)/Homer	RGGATTAR	0.0001	0.0016
FC	3	FC.L4	up	BATF(bZIP)/Th17-BATF-ChIP-Seq(GSE39756)/Homer	DATGASTCAT	0.0001	0.0016
FC	3	FC.L4	up	Fra2(bZIP)/Striatum-Fra2-ChIP-Seq(GSE43429)/Homer	GGATGACTCATC	0.0001	0.002
FC	3	FC.L4	up	Jun-AP1(bZIP)/K562-cJun-ChIP-Seq(GSE31477)/Homer	GATGASTCATCN	0.0001	0.0023
FC	3	FC.L4	up	RBPJ:Ebox(?,bHLH)/Panc1-Rbpj1-ChIP-Seq(GSE47459)/Homer	GGGRAARRGRMCAGMTG	0.001	0.0084
FC	3	FC.L4	up	Bach2(bZIP)/OCILy7-Bach2-ChIP-Seq(GSE44420)/Homer	TGCTGAGTCA	0.001	0.0093
FC	3	FC.L4	up	Atf3(bZIP)/GBM-ATF3-ChIP-Seq(GSE33912)/Homer	DATGASTCATHN	0.001	0.0099
FC	3	FC.L4	up	CEBP:AP1(bZIP)/ThioMac-CEBPb-ChIP-Seq(GSE21512)/Homer	DRTGTTGCAA	0.001	0.0112
FC	3	FC.L4	up	ZNF675(Zf)/HEK293-ZNF675.GFP-ChIP-Seq(GSE58341)/Homer	ARGAGGMCAAAATGW	0.001	0.0166
FC	3	FC.L4	up	FOXA1(Forkhead)/LNCAP-FOXA1-ChIP-Seq(GSE27824)/Homer	WAAGTAAACA	0.01	0.0376
FC	3	FC.L4	up	Foxh1(Forkhead)/hESC-FOXH1-ChIP-Seq(GSE29422)/Homer	NNTGTGGATTSS	0.01	0.0462
FC	4	FC.InN.Vip.Npy	up	Rfx1(HTH)/NPC-H3K4me1-ChIP-Seq(GSE16256)/Homer	KGTTGCCATGGCAA	1e-13	0
FC	4	FC.InN.Vip.Npy	up	X-box(HTH)/NPC-H3K4me1-ChIP-Seq(GSE16256)/Homer	GGTTGCCATGGCAA	1e-13	0
FC	4	FC.InN.Vip.Npy	up	Rfx2(HTH)/LoVo-RFX2-ChIP-Seq(GSE49402)/Homer	GTTGCCATGGCAACM	1e-13	0
FC	4	FC.InN.Vip.Npy	up	RFX(HTH)/K562-RFX3-ChIP-Seq(SRA012198)/Homer	CGGTTGCCATGGCAAC	1e-11	0
FC	4	FC.InN.Vip.Npy	up	Rfx5(HTH)/GM12878-Rfx5-ChIP-Seq(GSE31477)/Homer	SCCTAGCAACAG	1e-05	0.0001
FC	4	FC.InN.Vip.Npy	up	Lhx1(Homeobox)/EmbryoCarcinoma-Lhx1-ChIP-Seq(GSE70957)/Homer	NNYTAATTAR	0.001	0.029
FC	5	FC.Asc	down	CTCF(Zf)/CD4+-CTCF-ChIP-Seq(Barski_et_al.)/Homer	AYAGTGCCMYCTRGTGGCCA	1e-11	0
FC	5	FC.Asc	down	BORIS(Zf)/K562-CTCFL-ChIP-Seq(GSE32465)/Homer	CNNBRGCGCCCCCTGSTGGC	1e-08	0
FC	6	FC.L5.Deptor	down	Meis1(Homeobox)/MastCells-Meis1-ChIP-Seq(GSE48085)/Homer	VGCTGWCAVB	1e-16	0
FC	6	FC.L5.Deptor	down	Tgif1(Homeobox)/mES-Tgif1-ChIP-Seq(GSE55404)/Homer	YTGWCADY	1e-14	0
FC	6	FC.L5.Deptor	down	Pbx3(Homeobox)/GM12878-PBX3-ChIP-Seq(GSE32465)/Homer	SCTGTCAMTCAN	1e-13	0
FC	6	FC.L5.Deptor	down	ZBTB18(Zf)/HEK293-ZBTB18.GFP-ChIP-Seq(GSE58341)/Homer	AACATCTGGA	1e-10	0
FC	6	FC.L5.Deptor	down	Pknox1(Homeobox)/ES-Prep1-ChIP-Seq(GSE63282)/Homer	SCTGTCAVTCAV	1e-09	0
FC	6	FC.L5.Deptor	down	PBX1(Homeobox)/MCF7-PBX1-ChIP-Seq(GSE28007)/Homer	GSCTGTCACTCA	1e-08	0
FC	6	FC.L5.Deptor	down	Tgif2(Homeobox)/mES-Tgif2-ChIP-Seq(GSE55404)/Homer	TGTCANYT	1e-08	0
FC	6	FC.L5.Deptor	down	Tcf21(bHLH)/ArterySmoothMuscle-Tcf21-ChIP-Seq(GSE61369)/Homer	NAACAGCTGG	1e-07	0
FC	6	FC.L5.Deptor	down	MyoG(bHLH)/C2C12-MyoG-ChIP-Seq(GSE36024)/Homer	AACAGCTG	1e-06	0
FC	6	FC.L5.Deptor	down	MyoD(bHLH)/Myotube-MyoD-ChIP-Seq(GSE21614)/Homer	RRCAGCTGYTSY	1e-05	0
FC	6	FC.L5.Deptor	down	Myf5(bHLH)/GM-Myf5-ChIP-Seq(GSE24852)/Homer	BAACAGCTGT	1e-05	0.0002
FC	6	FC.L5.Deptor	down	Ap4(bHLH)/AML-Tfap4-ChIP-Seq(GSE45738)/Homer	NAHCAGCTGD	1e-05	0.0002
FC	6	FC.L5.Deptor	down	Tcf12(bHLH)/GM12878-Tcf12-ChIP-Seq(GSE32465)/Homer	VCAGCTGYTG	0.0001	0.0009
FC	6	FC.L5.Deptor	down	Tbx5(T-box)/HL1-Tbx5.biotin-ChIP-Seq(GSE21529)/Homer	AGGTGTCA	0.0001	0.0009
FC	6	FC.L5.Deptor	down	Mef2a(MADS)/HL1-Mef2a.biotin-ChIP-Seq(GSE21529)/Homer	CYAAAAATAG	0.0001	0.0018
FC	6	FC.L5.Deptor	down	Oct6(POU,Homeobox)/NPC-Pou3f1-ChIP-Seq(GSE35496)/Homer	WATGCAAATGAG	0.001	0.0039
FC	6	FC.L5.Deptor	down	AP-2gamma(AP2)/MCF7-TFAP2C-ChIP-Seq(GSE21234)/Homer	SCCTSAGGSCAW	0.001	0.0063
FC	6	FC.L5.Deptor	down	NF1-halfsite(CTF)/LNCaP-NF1-ChIP-Seq(Unpublished)/Homer	YTGCCAAG	0.001	0.0063
FC	6	FC.L5.Deptor	down	Mef2b(MADS)/HEK293-Mef2b.V5-ChIP-Seq(GSE67450)/Homer	GCTATTTTTGGM	0.001	0.0063
FC	6	FC.L5.Deptor	down	Tbox:Smad(T-box,MAD)/ESCd5-Smad2_3-ChIP-Seq(GSE29422)/Homer	AGGTGHCAGACA	0.001	0.0081
FC	6	FC.L5.Deptor	down	Brn1(POU,Homeobox)/NPC-Brn1-ChIP-Seq(GSE35496)/Homer	TATGCWAATBAV	0.001	0.0086
FC	6	FC.L5.Deptor	down	Mef2c(MADS)/GM12878-Mef2c-ChIP-Seq(GSE32465)/Homer	DCYAAAAATAGM	0.001	0.0127
FC	6	FC.L5.Deptor	down	SCL(bHLH)/HPC7-Scl-ChIP-Seq(GSE13511)/Homer	AVCAGCTG	0.001	0.0153
FC	6	FC.L5.Deptor	down	PAX5(Paired,Homeobox),condensed/GM12878-PAX5-ChIP-Seq(GSE32465)/Homer	GTCACGCTCSCTGM	0.01	0.02
FC	6	FC.L5.Deptor	down	Oct2(POU,Homeobox)/Bcell-Oct2-ChIP-Seq(GSE21512)/Homer	ATATGCAAAT	0.01	0.0364
FC	6	FC.L5.Deptor	down	Pit1(Homeobox)/GCrat-Pit1-ChIP-Seq(GSE58009)/Homer	ATGMATATDC	0.01	0.0403
FC	6	FC.L5.Deptor	down	AP-2alpha(AP2)/Hela-AP2alpha-ChIP-Seq(GSE31477)/Homer	ATGCCCTGAGGC	0.01	0.0403
FC	6	FC.L5.Deptor	down	BMYB(HTH)/Hela-BMYB-ChIP-Seq(GSE27030)/Homer	NHAACBGYYV	0.01	0.0403
FC	6	FC.L5.Deptor	down	Oct4(POU,Homeobox)/mES-Oct4-ChIP-Seq(GSE11431)/Homer	ATTTGCATAW	0.01	0.0414
FC	6	FC.L5.Deptor	down	HOXA2(Homeobox)/mES-Hoxa2-ChIP-Seq(Donaldson_et_al.)/Homer	GYCATCMATCAT	0.01	0.0469
FC	6	FC.L5.Deptor	down	Ptf1a(bHLH)/Panc1-Ptf1a-ChIP-Seq(GSE47459)/Homer	ACAGCTGTTN	0.01	0.0488
FC	6	FC.L5.Deptor	up	Rfx2(HTH)/LoVo-RFX2-ChIP-Seq(GSE49402)/Homer	GTTGCCATGGCAACM	1e-05	0.0004
FC	6	FC.L5.Deptor	up	X-box(HTH)/NPC-H3K4me1-ChIP-Seq(GSE16256)/Homer	GGTTGCCATGGCAA	1e-05	0.001
FC	6	FC.L5.Deptor	up	Egr1(Zf)/K562-Egr1-ChIP-Seq(GSE32465)/Homer	TGCGTGGGYG	0.0001	0.0013
FC	6	FC.L5.Deptor	up	RFX(HTH)/K562-RFX3-ChIP-Seq(SRA012198)/Homer	CGGTTGCCATGGCAAC	0.0001	0.0013
FC	6	FC.L5.Deptor	up	Zic(Zf)/Cerebellum-ZIC1.2-ChIP-Seq(GSE60731)/Homer	CCTGCTGAGH	0.0001	0.0013
FC	6	FC.L5.Deptor	up	Rfx5(HTH)/GM12878-Rfx5-ChIP-Seq(GSE31477)/Homer	SCCTAGCAACAG	0.0001	0.0014
FC	6	FC.L5.Deptor	up	Fra1(bZIP)/BT549-Fra1-ChIP-Seq(GSE46166)/Homer	NNATGASTCATH	0.0001	0.0014
FC	6	FC.L5.Deptor	up	Rfx1(HTH)/NPC-H3K4me1-ChIP-Seq(GSE16256)/Homer	KGTTGCCATGGCAA	0.0001	0.0016
FC	6	FC.L5.Deptor	up	Atf3(bZIP)/GBM-ATF3-ChIP-Seq(GSE33912)/Homer	DATGASTCATHN	0.0001	0.002
FC	6	FC.L5.Deptor	up	Lhx2(Homeobox)/HFSC-Lhx2-ChIP-Seq(GSE48068)/Homer	TAATTAGN	0.0001	0.0022
FC	6	FC.L5.Deptor	up	Olig2(bHLH)/Neuron-Olig2-ChIP-Seq(GSE30882)/Homer	RCCATMTGTT	0.0001	0.0022
FC	6	FC.L5.Deptor	up	ZEB1(Zf)/PDAC-ZEB1-ChIP-Seq(GSE64557)/Homer	VCAGGTRDRY	0.001	0.006
FC	6	FC.L5.Deptor	up	Lhx1(Homeobox)/EmbryoCarcinoma-Lhx1-ChIP-Seq(GSE70957)/Homer	NNYTAATTAR	0.001	0.006
FC	6	FC.L5.Deptor	up	JunB(bZIP)/DendriticCells-Junb-ChIP-Seq(GSE36099)/Homer	RATGASTCAT	0.001	0.0071
FC	6	FC.L5.Deptor	up	Fra2(bZIP)/Striatum-Fra2-ChIP-Seq(GSE43429)/Homer	GGATGACTCATC	0.001	0.0073
FC	6	FC.L5.Deptor	up	Egr2(Zf)/Thymocytes-Egr2-ChIP-Seq(GSE34254)/Homer	NGCGTGGGCGGR	0.001	0.0107
FC	6	FC.L5.Deptor	up	BATF(bZIP)/Th17-BATF-ChIP-Seq(GSE39756)/Homer	DATGASTCAT	0.001	0.0107
FC	6	FC.L5.Deptor	up	AP-1(bZIP)/ThioMac-PU.1-ChIP-Seq(GSE21512)/Homer	VTGACTCATC	0.001	0.0111
FC	6	FC.L5.Deptor	up	Fosl2(bZIP)/3T3L1-Fosl2-ChIP-Seq(GSE56872)/Homer	NATGASTCABNN	0.001	0.0118
FC	6	FC.L5.Deptor	up	Zic3(Zf)/mES-Zic3-ChIP-Seq(GSE37889)/Homer	GGCCYCCTGCTGDGH	0.001	0.0134
FC	6	FC.L5.Deptor	up	Jun-AP1(bZIP)/K562-cJun-ChIP-Seq(GSE31477)/Homer	GATGASTCATCN	0.01	0.019
FC	6	FC.L5.Deptor	up	Slug(Zf)/Mesoderm-Snai2-ChIP-Seq(GSE61475)/Homer	SNGCACCTGCHS	0.01	0.019
FC	6	FC.L5.Deptor	up	E2A(bHLH),near_PU.1/Bcell-PU.1-ChIP-Seq(GSE21512)/Homer	NVCACCTGBN	0.01	0.0359
FC	6	FC.L5.Deptor	up	NeuroD1(bHLH)/Islet-NeuroD1-ChIP-Seq(GSE30298)/Homer	GCCATCTGTT	0.01	0.0435
FC	9	FC.Mgc	down	BORIS(Zf)/K562-CTCFL-ChIP-Seq(GSE32465)/Homer	CNNBRGCGCCCCCTGSTGGC	1e-05	0.0009
FC	9	FC.Mgc	down	CTCF(Zf)/CD4+-CTCF-ChIP-Seq(Barski_et_al.)/Homer	AYAGTGCCMYCTRGTGGCCA	0.0001	0.0078
FC	9	FC.Mgc	down	Elk4(ETS)/Hela-Elk4-ChIP-Seq(GSE31477)/Homer	NRYTTCCGGY	0.001	0.0217
FC	9	FC.Mgc	down	THRb(NR)/Liver-NR1A2-ChIP-Seq(GSE52613)/Homer	TRAGGTCA	0.001	0.0403
FC	9	FC.Mgc	up	CTCF(Zf)/CD4+-CTCF-ChIP-Seq(Barski_et_al.)/Homer	AYAGTGCCMYCTRGTGGCCA	1e-05	0.0014
FC	9	FC.Mgc	up	BORIS(Zf)/K562-CTCFL-ChIP-Seq(GSE32465)/Homer	CNNBRGCGCCCCCTGSTGGC	0.0001	0.0067
FC	9	FC.Mgc	up	ETV1(ETS)/GIST48-ETV1-ChIP-Seq(GSE22441)/Homer	AACCGGAAGT	0.0001	0.0067
FC	9	FC.Mgc	up	ETS1(ETS)/Jurkat-ETS1-ChIP-Seq(GSE17954)/Homer	ACAGGAAGTG	0.0001	0.0067
FC	9	FC.Mgc	up	Fli1(ETS)/CD8-FLI-ChIP-Seq(GSE20898)/Homer	NRYTTCCGGH	0.001	0.0077
FC	9	FC.Mgc	up	ERG(ETS)/VCaP-ERG-ChIP-Seq(GSE14097)/Homer	ACAGGAAGTG	0.001	0.0119
FC	9	FC.Mgc	up	Etv2(ETS)/ES-ER71-ChIP-Seq(GSE59402)/Homer(0.967)	NNAYTTCCTGHN	0.001	0.0155
FC	9	FC.Mgc	up	GABPA(ETS)/Jurkat-GABPa-ChIP-Seq(GSE17954)/Homer	RACCGGAAGT	0.001	0.0378
FC	9	FC.Mgc	up	T1ISRE(IRF)/ThioMac-Ifnb-Expression/Homer	ACTTTCGTTTCT	0.01	0.0488
HT	1	HT.CM	up	RAR:RXR(NR),DR5/ES-RAR-ChIP-Seq(GSE56893)/Homer	RGGTCADNNAGAGGTCAV	1e-05	0.0023
HT	1	HT.CM	up	ERE(NR),IR3/MCF7-ERa-ChIP-Seq(Unpublished)/Homer	VAGGTCACNSTGACC	0.0001	0.0062
HT	2	HT.FB	up	RAR:RXR(NR),DR5/ES-RAR-ChIP-Seq(GSE56893)/Homer	RGGTCADNNAGAGGTCAV	1e-06	0.0001
HT	3	HT.Endo	down	Mef2c(MADS)/GM12878-Mef2c-ChIP-Seq(GSE32465)/Homer	DCYAAAAATAGM	1e-07	0
HT	3	HT.Endo	down	Mef2b(MADS)/HEK293-Mef2b.V5-ChIP-Seq(GSE67450)/Homer	GCTATTTTTGGM	1e-06	0.0002
HT	3	HT.Endo	down	Mef2d(MADS)/Retina-Mef2d-ChIP-Seq(GSE61391)/Homer	GCTATTTTTAGC	0.0001	0.0012
HT	3	HT.Endo	down	Mef2a(MADS)/HL1-Mef2a.biotin-ChIP-Seq(GSE21529)/Homer	CYAAAAATAG	0.001	0.0096
HT	3	HT.Endo	up	ERG(ETS)/VCaP-ERG-ChIP-Seq(GSE14097)/Homer	ACAGGAAGTG	1e-26	0
HT	3	HT.Endo	up	ETS1(ETS)/Jurkat-ETS1-ChIP-Seq(GSE17954)/Homer	ACAGGAAGTG	1e-22	0
HT	3	HT.Endo	up	GABPA(ETS)/Jurkat-GABPa-ChIP-Seq(GSE17954)/Homer	RACCGGAAGT	1e-21	0
HT	3	HT.Endo	up	EWS:ERG-fusion(ETS)/CADO_ES1-EWS:ERG-ChIP-Seq(SRA014231)/Homer	ATTTCCTGTN	1e-21	0
HT	3	HT.Endo	up	Fli1(ETS)/CD8-FLI-ChIP-Seq(GSE20898)/Homer	NRYTTCCGGH	1e-20	0
HT	3	HT.Endo	up	Etv2(ETS)/ES-ER71-ChIP-Seq(GSE59402)/Homer(0.967)	NNAYTTCCTGHN	1e-20	0
HT	3	HT.Endo	up	EWS:FLI1-fusion(ETS)/SK_N_MC-EWS:FLI1-ChIP-Seq(SRA014231)/Homer	VACAGGAAAT	1e-19	0
HT	3	HT.Endo	up	ETV1(ETS)/GIST48-ETV1-ChIP-Seq(GSE22441)/Homer	AACCGGAAGT	1e-19	0
HT	3	HT.Endo	up	EHF(ETS)/LoVo-EHF-ChIP-Seq(GSE49402)/Homer	AVCAGGAAGT	1e-19	0
HT	3	HT.Endo	up	Elk4(ETS)/Hela-Elk4-ChIP-Seq(GSE31477)/Homer	NRYTTCCGGY	1e-12	0
HT	3	HT.Endo	up	ELF3(ETS)/PDAC-ELF3-ChIP-Seq(GSE64557)/Homer	ANCAGGAAGT	1e-12	0
HT	3	HT.Endo	up	SPDEF(ETS)/VCaP-SPDEF-ChIP-Seq(SRA014231)/Homer	ASWTCCTGBT	1e-12	0
HT	3	HT.Endo	up	Ets1-distal(ETS)/CD4+-PolII-ChIP-Seq(Barski_et_al.)/Homer	MACAGGAAGT	1e-11	0
HT	3	HT.Endo	up	ELF1(ETS)/Jurkat-ELF1-ChIP-Seq(SRA014231)/Homer	AVCCGGAAGT	1e-10	0
HT	3	HT.Endo	up	PU.1(ETS)/ThioMac-PU.1-ChIP-Seq(GSE21512)/Homer	AGAGGAAGTG	1e-10	0
HT	3	HT.Endo	up	ELF5(ETS)/T47D-ELF5-ChIP-Seq(GSE30407)/Homer	ACVAGGAAGT	1e-08	0
HT	3	HT.Endo	up	ETS(ETS)/Promoter/Homer	AACCGGAAGT	1e-08	0
HT	3	HT.Endo	up	Elk1(ETS)/Hela-Elk1-ChIP-Seq(GSE31477)/Homer	HACTTCCGGY	1e-07	0
HT	3	HT.Endo	up	Sox15(HMG)/CPA-Sox15-ChIP-Seq(GSE62909)/Homer	RAACAATGGN	1e-07	0
HT	3	HT.Endo	up	PU.1-IRF(ETS:IRF)/Bcell-PU.1-ChIP-Seq(GSE21512)/Homer	MGGAAGTGAAAC	1e-06	0
HT	3	HT.Endo	up	KLF3(Zf)/MEF-Klf3-ChIP-Seq(GSE44748)/Homer	NRGCCCCRCCCHBNN	1e-05	0.0001
HT	3	HT.Endo	up	Sox3(HMG)/NPC-Sox3-ChIP-Seq(GSE33059)/Homer	CCWTTGTY	1e-05	0.0001
HT	3	HT.Endo	up	NRF(NRF)/Promoter/Homer	STGCGCATGCGC	0.0001	0.0008
HT	3	HT.Endo	up	Sox2(HMG)/mES-Sox2-ChIP-Seq(GSE11431)/Homer	BCCATTGTTC	0.0001	0.0011
HT	3	HT.Endo	up	Sox17(HMG)/Endoderm-Sox17-ChIP-Seq(GSE61475)/Homer	CCATTGTTYB	0.0001	0.0011
HT	3	HT.Endo	up	Sox4(HMG)/proB-Sox4-ChIP-Seq(GSE50066)/Homer	YCTTTGTTCC	0.0001	0.0012
HT	3	HT.Endo	up	SpiB(ETS)/OCILY3-SPIB-ChIP-Seq(GSE56857)/Homer	AAAGRGGAAGTG	0.0001	0.0013
HT	3	HT.Endo	up	KLF5(Zf)/LoVo-KLF5-ChIP-Seq(GSE49402)/Homer	DGGGYGKGGC	0.001	0.0014
HT	3	HT.Endo	up	NRF1(NRF)/MCF7-NRF1-ChIP-Seq(Unpublished)/Homer	CTGCGCATGCGC	0.001	0.0018
HT	3	HT.Endo	up	EKLF(Zf)/Erythrocyte-Klf1-ChIP-Seq(GSE20478)/Homer	NWGGGTGTGGCY	0.001	0.0023
HT	3	HT.Endo	up	Sox6(HMG)/Myotubes-Sox6-ChIP-Seq(GSE32627)/Homer	CCATTGTTNY	0.001	0.0023
HT	3	HT.Endo	up	Sp1(Zf)/Promoter/Homer	GGCCCCGCCCCC	0.001	0.0031
HT	3	HT.Endo	up	Atf7(bZIP)/3T3L1-Atf7-ChIP-Seq(GSE56872)/Homer	NGRTGACGTCAY	0.001	0.0034
HT	3	HT.Endo	up	Klf4(Zf)/mES-Klf4-ChIP-Seq(GSE11431)/Homer	GCCACACCCA	0.001	0.0045
HT	3	HT.Endo	up	Sox10(HMG)/SciaticNerve-Sox3-ChIP-Seq(GSE35132)/Homer	CCWTTGTYYB	0.01	0.0107
HT	3	HT.Endo	up	KLF6(Zf)/PDAC-KLF6-ChIP-Seq(GSE64557)/Homer	MKGGGYGTGGCC	0.01	0.017
HT	3	HT.Endo	up	JunD(bZIP)/K562-JunD-ChIP-Seq/Homer	ATGACGTCATCN	0.01	0.0205
HT	3	HT.Endo	up	KLF14(Zf)/HEK293-KLF14.GFP-ChIP-Seq(GSE58341)/Homer	RGKGGGCGKGGC	0.01	0.0205
HT	3	HT.Endo	up	ETS:RUNX(ETS,Runt)/Jurkat-RUNX1-ChIP-Seq(GSE17954)/Homer	RCAGGATGTGGT	0.01	0.0205
HT	3	HT.Endo	up	TFE3(bHLH)/MEF-TFE3-ChIP-Seq(GSE75757)/Homer	GTCACGTGACYV	0.01	0.0224
HT	3	HT.Endo	up	Atf1(bZIP)/K562-ATF1-ChIP-Seq(GSE31477)/Homer	GATGACGTCA	0.01	0.0287
HT	3	HT.Endo	up	TR4(NR),DR1/Hela-TR4-ChIP-Seq(GSE24685)/Homer	GAGGTCAAAGGTCA	0.01	0.029
HT	3	HT.Endo	up	Ronin(THAP)/ES-Thap11-ChIP-Seq(GSE51522)/Homer	RACTACAACTCCCAGVAKGC	0.01	0.029
HT	3	HT.Endo	up	STAT4(Stat)/CD4-Stat4-ChIP-Seq(GSE22104)/Homer	NYTTCCWGGAAR	0.01	0.0318
HT	3	HT.Endo	up	GFY(?)/Promoter/Homer	ACTACAATTCCC	0.01	0.0402
HT	3	HT.Endo	up	CRE(bZIP)/Promoter/Homer	CSGTGACGTCAC	0.01	0.0404
HT	3	HT.Endo	up	Sp5(Zf)/mES-Sp5.Flag-ChIP-Seq(GSE72989)/Homer	RGKGGGCGGAGC	0.01	0.0414
HT	3	HT.Endo	up	Rfx6(HTH)/Min6b1-Rfx6.HA-ChIP-Seq(GSE62844)/Homer	TGTTKCCTAGCAACM	0.01	0.0414
HT	3	HT.Endo	up	Klf9(Zf)/GBM-Klf9-ChIP-Seq(GSE62211)/Homer	GCCACRCCCACY	0.01	0.0479
HT	3	HT.Endo	up	Atf2(bZIP)/3T3L1-Atf2-ChIP-Seq(GSE56872)/Homer	NRRTGACGTCAT	0.01	0.0481
HT	5	HT.Macg	up	ELF5(ETS)/T47D-ELF5-ChIP-Seq(GSE30407)/Homer	ACVAGGAAGT	1e-09	0
HT	5	HT.Macg	up	ELF3(ETS)/PDAC-ELF3-ChIP-Seq(GSE64557)/Homer	ANCAGGAAGT	1e-08	0
HT	5	HT.Macg	up	EHF(ETS)/LoVo-EHF-ChIP-Seq(GSE49402)/Homer	AVCAGGAAGT	1e-07	0
HT	5	HT.Macg	up	PU.1(ETS)/ThioMac-PU.1-ChIP-Seq(GSE21512)/Homer	AGAGGAAGTG	1e-06	0
HT	5	HT.Macg	up	PU.1:IRF8(ETS:IRF)/pDC-Irf8-ChIP-Seq(GSE66899)/Homer	GGAAGTGAAAST	1e-05	0.0001
HT	5	HT.Macg	up	GFY(?)/Promoter/Homer	ACTACAATTCCC	0.0001	0.0032
HT	5	HT.Macg	up	Fli1(ETS)/CD8-FLI-ChIP-Seq(GSE20898)/Homer	NRYTTCCGGH	0.0001	0.0032
HT	5	HT.Macg	up	SpiB(ETS)/OCILY3-SPIB-ChIP-Seq(GSE56857)/Homer	AAAGRGGAAGTG	0.0001	0.0045
HT	5	HT.Macg	up	GFY-Staf(?,Zf)/Promoter/Homer	RACTACAATTCCCAGAAKGC	0.001	0.0069
HT	5	HT.Macg	up	Etv2(ETS)/ES-ER71-ChIP-Seq(GSE59402)/Homer(0.967)	NNAYTTCCTGHN	0.001	0.0112
HT	5	HT.Macg	up	GABPA(ETS)/Jurkat-GABPa-ChIP-Seq(GSE17954)/Homer	RACCGGAAGT	0.001	0.0142
HT	5	HT.Macg	up	ETV1(ETS)/GIST48-ETV1-ChIP-Seq(GSE22441)/Homer	AACCGGAAGT	0.001	0.0142
HT	5	HT.Macg	up	ZBTB33(Zf)/GM12878-ZBTB33-ChIP-Seq(GSE32465)/Homer	GGVTCTCGCGAGAAC	0.001	0.0142
HT	5	HT.Macg	up	SPDEF(ETS)/VCaP-SPDEF-ChIP-Seq(SRA014231)/Homer	ASWTCCTGBT	0.001	0.0144
HT	5	HT.Macg	up	PU.1-IRF(ETS:IRF)/Bcell-PU.1-ChIP-Seq(GSE21512)/Homer	MGGAAGTGAAAC	0.001	0.016
HT	5	HT.Macg	up	Ronin(THAP)/ES-Thap11-ChIP-Seq(GSE51522)/Homer	RACTACAACTCCCAGVAKGC	0.001	0.0178
HT	5	HT.Macg	up	EWS:ERG-fusion(ETS)/CADO_ES1-EWS:ERG-ChIP-Seq(SRA014231)/Homer	ATTTCCTGTN	0.01	0.0233
HT	5	HT.Macg	up	Ets1-distal(ETS)/CD4+-PolII-ChIP-Seq(Barski_et_al.)/Homer	MACAGGAAGT	0.01	0.0241
HT	5	HT.Macg	up	IRF2(IRF)/Erythroblas-IRF2-ChIP-Seq(GSE36985)/Homer	GAAASYGAAASY	0.01	0.0306
HT	5	HT.Macg	up	GATA3(Zf),DR4/iTreg-Gata3-ChIP-Seq(GSE20898)/Homer	AGATGKDGAGATAAG	0.01	0.0312
HT	5	HT.Macg	up	ERG(ETS)/VCaP-ERG-ChIP-Seq(GSE14097)/Homer	ACAGGAAGTG	0.01	0.0356
HT	5	HT.Macg	up	EKLF(Zf)/Erythrocyte-Klf1-ChIP-Seq(GSE20478)/Homer	NWGGGTGTGGCY	0.01	0.0409
HT	5	HT.Macg	up	IRF1(IRF)/PBMC-IRF1-ChIP-Seq(GSE43036)/Homer	GAAAGTGAAAGT	0.01	0.0475
HT	5	HT.Macg	up	E2F1(E2F)/Hela-E2F1-ChIP-Seq(GSE22478)/Homer	CWGGCGGGAA	0.01	0.0475
HT	5	HT.Macg	up	IRF3(IRF)/BMDM-Irf3-ChIP-Seq(GSE67343)/Homer	AGTTTCAKTTTC	0.01	0.0487
HT	5	HT.Macg	up	RUNX(Runt)/HPC7-Runx1-ChIP-Seq(GSE22178)/Homer	SAAACCACAG	0.01	0.0491
HT	6	HT.SMC	up	ERG(ETS)/VCaP-ERG-ChIP-Seq(GSE14097)/Homer	ACAGGAAGTG	1e-09	0
HT	6	HT.SMC	up	ETS1(ETS)/Jurkat-ETS1-ChIP-Seq(GSE17954)/Homer	ACAGGAAGTG	1e-08	0
HT	6	HT.SMC	up	EBF(EBF)/proBcell-EBF-ChIP-Seq(GSE21978)/Homer	DGTCCCYRGGGA	1e-07	0
HT	6	HT.SMC	up	EBF1(EBF)/Near-E2A-ChIP-Seq(GSE21512)/Homer	GTCCCCWGGGGA	1e-07	0
HT	6	HT.SMC	up	Etv2(ETS)/ES-ER71-ChIP-Seq(GSE59402)/Homer(0.967)	NNAYTTCCTGHN	1e-07	0
HT	6	HT.SMC	up	EHF(ETS)/LoVo-EHF-ChIP-Seq(GSE49402)/Homer	AVCAGGAAGT	1e-06	0
HT	6	HT.SMC	up	GABPA(ETS)/Jurkat-GABPa-ChIP-Seq(GSE17954)/Homer	RACCGGAAGT	1e-06	0
HT	6	HT.SMC	up	Elk4(ETS)/Hela-Elk4-ChIP-Seq(GSE31477)/Homer	NRYTTCCGGY	1e-05	0.0001
HT	6	HT.SMC	up	Fli1(ETS)/CD8-FLI-ChIP-Seq(GSE20898)/Homer	NRYTTCCGGH	1e-05	0.0001
HT	6	HT.SMC	up	GRE(NR),IR3/RAW264.7-GRE-ChIP-Seq(Unpublished)/Homer	VAGRACAKWCTGTYC	1e-05	0.0003
HT	6	HT.SMC	up	PGR(NR)/EndoStromal-PGR-ChIP-Seq(GSE69539)/Homer	AAGAACATWHTGTTC	0.0001	0.0005
HT	6	HT.SMC	up	ELF1(ETS)/Jurkat-ELF1-ChIP-Seq(SRA014231)/Homer	AVCCGGAAGT	0.0001	0.0008
HT	6	HT.SMC	up	ETV1(ETS)/GIST48-ETV1-ChIP-Seq(GSE22441)/Homer	AACCGGAAGT	0.0001	0.0012
HT	6	HT.SMC	up	NF1:FOXA1(CTF,Forkhead)/LNCAP-FOXA1-ChIP-Seq(GSE27824)/Homer	WNTGTTTRYTTTGGCA	0.0001	0.0013
HT	6	HT.SMC	up	GRE(NR),IR3/A549-GR-ChIP-Seq(GSE32465)/Homer	NRGVACABNVTGTYCY	0.0001	0.0013
HT	6	HT.SMC	up	ELF3(ETS)/PDAC-ELF3-ChIP-Seq(GSE64557)/Homer	ANCAGGAAGT	0.0001	0.0014
HT	6	HT.SMC	up	Sp1(Zf)/Promoter/Homer	GGCCCCGCCCCC	0.0001	0.0014
HT	6	HT.SMC	up	KLF3(Zf)/MEF-Klf3-ChIP-Seq(GSE44748)/Homer	NRGCCCCRCCCHBNN	0.0001	0.0018
HT	6	HT.SMC	up	ARE(NR)/LNCAP-AR-ChIP-Seq(GSE27824)/Homer	RGRACASNSTGTYCYB	0.001	0.0035
HT	6	HT.SMC	up	Maz(Zf)/HepG2-Maz-ChIP-Seq(GSE31477)/Homer	GGGGGGGG	0.001	0.0035
HT	6	HT.SMC	up	EWS:ERG-fusion(ETS)/CADO_ES1-EWS:ERG-ChIP-Seq(SRA014231)/Homer	ATTTCCTGTN	0.001	0.0041
HT	6	HT.SMC	up	Ets1-distal(ETS)/CD4+-PolII-ChIP-Seq(Barski_et_al.)/Homer	MACAGGAAGT	0.001	0.0046
HT	6	HT.SMC	up	EWS:FLI1-fusion(ETS)/SK_N_MC-EWS:FLI1-ChIP-Seq(SRA014231)/Homer	VACAGGAAAT	0.001	0.0046
HT	6	HT.SMC	up	ELF5(ETS)/T47D-ELF5-ChIP-Seq(GSE30407)/Homer	ACVAGGAAGT	0.001	0.0085
HT	6	HT.SMC	up	KLF5(Zf)/LoVo-KLF5-ChIP-Seq(GSE49402)/Homer	DGGGYGKGGC	0.001	0.0108
HT	6	HT.SMC	up	SPDEF(ETS)/VCaP-SPDEF-ChIP-Seq(SRA014231)/Homer	ASWTCCTGBT	0.01	0.0147
HT	6	HT.SMC	up	KLF14(Zf)/HEK293-KLF14.GFP-ChIP-Seq(GSE58341)/Homer	RGKGGGCGKGGC	0.01	0.0276
HT	6	HT.SMC	up	ETS(ETS)/Promoter/Homer	AACCGGAAGT	0.01	0.0276
HT	6	HT.SMC	up	KLF6(Zf)/PDAC-KLF6-ChIP-Seq(GSE64557)/Homer	MKGGGYGTGGCC	0.01	0.0276
HT	6	HT.SMC	up	Fox:Ebox(Forkhead,bHLH)/Panc1-Foxa2-ChIP-Seq(GSE47459)/Homer	NNNVCTGWGYAAACASN	0.01	0.0276
HT	6	HT.SMC	up	PU.1(ETS)/ThioMac-PU.1-ChIP-Seq(GSE21512)/Homer	AGAGGAAGTG	0.01	0.0324
HT	6	HT.SMC	up	Bcl6(Zf)/Liver-Bcl6-ChIP-Seq(GSE31578)/Homer	NNNCTTTCCAGGAAA	0.01	0.0408
HT	6	HT.SMC	up	Prop1(Homeobox)/GHFT1-PROP1.biotin-ChIP-Seq(GSE77302)/Homer	NTAATBNAATTA	0.01	0.0463
HT	6	HT.SMC	up	ZBTB33(Zf)/GM12878-ZBTB33-ChIP-Seq(GSE32465)/Homer	GGVTCTCGCGAGAAC	0.01	0.0488
HT	7	HT.Endocardial	up	Etv2(ETS)/ES-ER71-ChIP-Seq(GSE59402)/Homer(0.967)	NNAYTTCCTGHN	1e-07	0
HT	7	HT.Endocardial	up	ERG(ETS)/VCaP-ERG-ChIP-Seq(GSE14097)/Homer	ACAGGAAGTG	1e-07	0
HT	7	HT.Endocardial	up	EHF(ETS)/LoVo-EHF-ChIP-Seq(GSE49402)/Homer	AVCAGGAAGT	1e-06	0
HT	7	HT.Endocardial	up	GABPA(ETS)/Jurkat-GABPa-ChIP-Seq(GSE17954)/Homer	RACCGGAAGT	1e-06	0
HT	7	HT.Endocardial	up	ELF3(ETS)/PDAC-ELF3-ChIP-Seq(GSE64557)/Homer	ANCAGGAAGT	1e-06	0
HT	7	HT.Endocardial	up	EWS:ERG-fusion(ETS)/CADO_ES1-EWS:ERG-ChIP-Seq(SRA014231)/Homer	ATTTCCTGTN	1e-05	0.0001
HT	7	HT.Endocardial	up	ETS1(ETS)/Jurkat-ETS1-ChIP-Seq(GSE17954)/Homer	ACAGGAAGTG	1e-05	0.0001
HT	7	HT.Endocardial	up	ETV1(ETS)/GIST48-ETV1-ChIP-Seq(GSE22441)/Homer	AACCGGAAGT	1e-05	0.0003
HT	7	HT.Endocardial	up	PU.1(ETS)/ThioMac-PU.1-ChIP-Seq(GSE21512)/Homer	AGAGGAAGTG	1e-05	0.0004
HT	7	HT.Endocardial	up	EWS:FLI1-fusion(ETS)/SK_N_MC-EWS:FLI1-ChIP-Seq(SRA014231)/Homer	VACAGGAAAT	0.0001	0.0004
HT	7	HT.Endocardial	up	Sp5(Zf)/mES-Sp5.Flag-ChIP-Seq(GSE72989)/Homer	RGKGGGCGGAGC	0.001	0.0042
HT	7	HT.Endocardial	up	Fli1(ETS)/CD8-FLI-ChIP-Seq(GSE20898)/Homer	NRYTTCCGGH	0.001	0.0042
HT	7	HT.Endocardial	up	ETS(ETS)/Promoter/Homer	AACCGGAAGT	0.001	0.0054
HT	7	HT.Endocardial	up	SPDEF(ETS)/VCaP-SPDEF-ChIP-Seq(SRA014231)/Homer	ASWTCCTGBT	0.001	0.0061
HT	7	HT.Endocardial	up	Elk4(ETS)/Hela-Elk4-ChIP-Seq(GSE31477)/Homer	NRYTTCCGGY	0.001	0.0092
HT	7	HT.Endocardial	up	ELF5(ETS)/T47D-ELF5-ChIP-Seq(GSE30407)/Homer	ACVAGGAAGT	0.001	0.0128
HT	7	HT.Endocardial	up	ELF1(ETS)/Jurkat-ELF1-ChIP-Seq(SRA014231)/Homer	AVCCGGAAGT	0.01	0.0287
HT	7	HT.Endocardial	up	KLF3(Zf)/MEF-Klf3-ChIP-Seq(GSE44748)/Homer	NRGCCCCRCCCHBNN	0.01	0.0295
HT	7	HT.Endocardial	up	GATA3(Zf)/iTreg-Gata3-ChIP-Seq(GSE20898)/Homer	AGATAASR	0.01	0.0497
LM	1	LM.Skm.Myh4.1	down	STAT5(Stat)/mCD4+-Stat5-ChIP-Seq(GSE12346)/Homer	RTTTCTNAGAAA	1e-67	0
LM	1	LM.Skm.Myh4.1	down	STAT1(Stat)/HelaS3-STAT1-ChIP-Seq(GSE12782)/Homer	NATTTCCNGGAAAT	1e-56	0
LM	1	LM.Skm.Myh4.1	down	Stat3(Stat)/mES-Stat3-ChIP-Seq(GSE11431)/Homer	CTTCCGGGAA	1e-32	0
LM	1	LM.Skm.Myh4.1	down	STAT4(Stat)/CD4-Stat4-ChIP-Seq(GSE22104)/Homer	NYTTCCWGGAAR	1e-32	0
LM	1	LM.Skm.Myh4.1	down	Stat3+il21(Stat)/CD4-Stat3-ChIP-Seq(GSE19198)/Homer	SVYTTCCNGGAARB	1e-30	0
LM	1	LM.Skm.Myh4.1	down	Bcl6(Zf)/Liver-Bcl6-ChIP-Seq(GSE31578)/Homer	NNNCTTTCCAGGAAA	1e-17	0
LM	1	LM.Skm.Myh4.1	down	Otx2(Homeobox)/EpiLC-Otx2-ChIP-Seq(GSE56098)/Homer	NYTAATCCYB	1e-07	0
LM	1	LM.Skm.Myh4.1	down	Esrrb(NR)/mES-Esrrb-ChIP-Seq(GSE11431)/Homer	KTGACCTTGA	1e-06	0
LM	1	LM.Skm.Myh4.1	down	THRa(NR)/C17.2-THRa-ChIP-Seq(GSE38347)/Homer	GGTCANYTGAGGWCA	1e-05	0.0002
LM	1	LM.Skm.Myh4.1	down	THRb(NR)/Liver-NR1A2-ChIP-Seq(GSE52613)/Homer	TRAGGTCA	0.0001	0.0004
LM	1	LM.Skm.Myh4.1	down	GSC(Homeobox)/FrogEmbryos-GSC-ChIP-Seq(DRA000576)/Homer	RGGATTAR	0.0001	0.0008
LM	1	LM.Skm.Myh4.1	down	FOXK2(Forkhead)/U2OS-FOXK2-ChIP-Seq(E-MTAB-2204)/Homer	SCHTGTTTACAT	0.0001	0.0014
LM	1	LM.Skm.Myh4.1	down	Foxo3(Forkhead)/U2OS-Foxo3-ChIP-Seq(E-MTAB-2701)/Homer	DGTAAACA	0.0001	0.0019
LM	1	LM.Skm.Myh4.1	down	Rfx6(HTH)/Min6b1-Rfx6.HA-ChIP-Seq(GSE62844)/Homer	TGTTKCCTAGCAACM	0.001	0.0074
LM	1	LM.Skm.Myh4.1	down	STAT6(Stat)/Macrophage-Stat6-ChIP-Seq(GSE38377)/Homer	TTCCKNAGAA	0.001	0.0103
LM	1	LM.Skm.Myh4.1	down	Foxf1(Forkhead)/Lung-Foxf1-ChIP-Seq(GSE77951)/Homer	WWATRTAAACAN	0.001	0.0107
LM	1	LM.Skm.Myh4.1	down	E2F6(E2F)/Hela-E2F6-ChIP-Seq(GSE31477)/Homer	GGCGGGAARN	0.001	0.016
LM	1	LM.Skm.Myh4.1	down	FOXK1(Forkhead)/HEK293-FOXK1-ChIP-Seq(GSE51673)/Homer	NVWTGTTTAC	0.001	0.0194
LM	1	LM.Skm.Myh4.1	down	SPDEF(ETS)/VCaP-SPDEF-ChIP-Seq(SRA014231)/Homer	ASWTCCTGBT	0.01	0.022
LM	1	LM.Skm.Myh4.1	down	Nr5a2(NR)/mES-Nr5a2-ChIP-Seq(GSE19019)/Homer	BTCAAGGTCA	0.01	0.0394
LM	1	LM.Skm.Myh4.1	down	Foxa2(Forkhead)/Liver-Foxa2-ChIP-Seq(GSE25694)/Homer	CYTGTTTACWYW	0.01	0.0394
LM	1	LM.Skm.Myh4.1	down	Rbpj1(?)/Panc1-Rbpj1-ChIP-Seq(GSE47459)/Homer	HTTTCCCASG	0.01	0.0495
LM	1	LM.Skm.Myh4.1	up	Atf1(bZIP)/K562-ATF1-ChIP-Seq(GSE31477)/Homer	GATGACGTCA	1e-15	0
LM	1	LM.Skm.Myh4.1	up	Atf7(bZIP)/3T3L1-Atf7-ChIP-Seq(GSE56872)/Homer	NGRTGACGTCAY	1e-10	0
LM	1	LM.Skm.Myh4.1	up	c-Jun-CRE(bZIP)/K562-cJun-ChIP-Seq(GSE31477)/Homer	ATGACGTCATCY	1e-09	0
LM	1	LM.Skm.Myh4.1	up	Atf2(bZIP)/3T3L1-Atf2-ChIP-Seq(GSE56872)/Homer	NRRTGACGTCAT	1e-08	0
LM	1	LM.Skm.Myh4.1	up	Six2(Homeobox)/NephronProgenitor-Six2-ChIP-Seq(GSE39837)/Homer	GWAAYHTGAKMC	1e-08	0
LM	1	LM.Skm.Myh4.1	up	Mef2b(MADS)/HEK293-Mef2b.V5-ChIP-Seq(GSE67450)/Homer	GCTATTTTTGGM	1e-07	0
LM	1	LM.Skm.Myh4.1	up	GRE(NR),IR3/RAW264.7-GRE-ChIP-Seq(Unpublished)/Homer	VAGRACAKWCTGTYC	1e-05	0.0001
LM	1	LM.Skm.Myh4.1	up	ARE(NR)/LNCAP-AR-ChIP-Seq(GSE27824)/Homer	RGRACASNSTGTYCYB	1e-05	0.0003
LM	1	LM.Skm.Myh4.1	up	CRE(bZIP)/Promoter/Homer	CSGTGACGTCAC	1e-05	0.0003
LM	1	LM.Skm.Myh4.1	up	GRE(NR),IR3/A549-GR-ChIP-Seq(GSE32465)/Homer	NRGVACABNVTGTYCY	0.0001	0.0004
LM	1	LM.Skm.Myh4.1	up	JunD(bZIP)/K562-JunD-ChIP-Seq/Homer	ATGACGTCATCN	0.0001	0.0007
LM	1	LM.Skm.Myh4.1	up	PR(NR)/T47D-PR-ChIP-Seq(GSE31130)/Homer	VAGRACAKNCTGTBC	0.0001	0.0011
LM	1	LM.Skm.Myh4.1	up	AR-halfsite(NR)/LNCaP-AR-ChIP-Seq(GSE27824)/Homer	CCAGGAACAG	0.001	0.005
LM	1	LM.Skm.Myh4.1	up	EKLF(Zf)/Erythrocyte-Klf1-ChIP-Seq(GSE20478)/Homer	NWGGGTGTGGCY	0.001	0.0064
LM	1	LM.Skm.Myh4.1	up	Six1(Homeobox)/Myoblast-Six1-ChIP-Chip(GSE20150)/Homer	GKVTCADRTTWC	0.001	0.0077
LM	1	LM.Skm.Myh4.1	up	Klf4(Zf)/mES-Klf4-ChIP-Seq(GSE11431)/Homer	GCCACACCCA	0.001	0.0112
LM	1	LM.Skm.Myh4.1	up	PGR(NR)/EndoStromal-PGR-ChIP-Seq(GSE69539)/Homer	AAGAACATWHTGTTC	0.001	0.0159
LM	1	LM.Skm.Myh4.1	up	AP-1(bZIP)/ThioMac-PU.1-ChIP-Seq(GSE21512)/Homer	VTGACTCATC	0.01	0.0222
LM	1	LM.Skm.Myh4.1	up	Mef2c(MADS)/GM12878-Mef2c-ChIP-Seq(GSE32465)/Homer	DCYAAAAATAGM	0.01	0.0368
LM	1	LM.Skm.Myh4.1	up	Mef2a(MADS)/HL1-Mef2a.biotin-ChIP-Seq(GSE21529)/Homer	CYAAAAATAG	0.01	0.0375
LM	10	LM.Fat	up	ZFX(Zf)/mES-Zfx-ChIP-Seq(GSE11431)/Homer	AGGCCTRG	0.0001	0.0038
LM	10	LM.Fat	up	T1ISRE(IRF)/ThioMac-Ifnb-Expression/Homer	ACTTTCGTTTCT	0.0001	0.0038
LM	10	LM.Fat	up	CEBP(bZIP)/ThioMac-CEBPb-ChIP-Seq(GSE21512)/Homer	ATTGCGCAAC	0.0001	0.0038
LM	10	LM.Fat	up	EWS:ERG-fusion(ETS)/CADO_ES1-EWS:ERG-ChIP-Seq(SRA014231)/Homer	ATTTCCTGTN	0.0001	0.0055
LM	10	LM.Fat	up	NFY(CCAAT)/Promoter/Homer	RGCCAATSRG	0.001	0.0081
LM	10	LM.Fat	up	PBX1(Homeobox)/MCF7-PBX1-ChIP-Seq(GSE28007)/Homer	GSCTGTCACTCA	0.001	0.0101
LM	10	LM.Fat	up	TEAD2(TEA)/Py2T-Tead2-ChIP-Seq(GSE55709)/Homer	CCWGGAATGY	0.001	0.0101
LM	10	LM.Fat	up	p63(p53)/Keratinocyte-p63-ChIP-Seq(GSE17611)/Homer	NNDRCATGYCYNRRCATGYH	0.001	0.0101
LM	10	LM.Fat	up	TEAD4(TEA)/Tropoblast-Tead4-ChIP-Seq(GSE37350)/Homer	CCWGGAATGY	0.001	0.0149
LM	10	LM.Fat	up	Pax7(Paired,Homeobox),long/Myoblast-Pax7-ChIP-Seq(GSE25064)/Homer	TAATCHGATTAC	0.001	0.0153
LM	10	LM.Fat	up	Zfp809(Zf)/ES-Zfp809-ChIP-Seq(GSE70799)/Homer	GGGGCTYGKCTGGGA	0.01	0.0472
LM	12	LM.Kerat	down	Olig2(bHLH)/Neuron-Olig2-ChIP-Seq(GSE30882)/Homer	RCCATMTGTT	0.0001	0.0334
LM	14	LM.NMJ	down	Mef2b(MADS)/HEK293-Mef2b.V5-ChIP-Seq(GSE67450)/Homer	GCTATTTTTGGM	1e-05	0.0007
LM	14	LM.NMJ	down	Mef2a(MADS)/HL1-Mef2a.biotin-ChIP-Seq(GSE21529)/Homer	CYAAAAATAG	1e-05	0.0007
LM	14	LM.NMJ	down	Mef2c(MADS)/GM12878-Mef2c-ChIP-Seq(GSE32465)/Homer	DCYAAAAATAGM	1e-05	0.0011
LM	14	LM.NMJ	down	Mef2d(MADS)/Retina-Mef2d-ChIP-Seq(GSE61391)/Homer	GCTATTTTTAGC	0.001	0.0118
LM	14	LM.NMJ	down	EWS:FLI1-fusion(ETS)/SK_N_MC-EWS:FLI1-ChIP-Seq(SRA014231)/Homer	VACAGGAAAT	0.001	0.0229
LM	2	LM.Skm.Myh1	down	STAT5(Stat)/mCD4+-Stat5-ChIP-Seq(GSE12346)/Homer	RTTTCTNAGAAA	1e-19	0
LM	2	LM.Skm.Myh1	down	STAT1(Stat)/HelaS3-STAT1-ChIP-Seq(GSE12782)/Homer	NATTTCCNGGAAAT	1e-16	0
LM	2	LM.Skm.Myh1	down	STAT4(Stat)/CD4-Stat4-ChIP-Seq(GSE22104)/Homer	NYTTCCWGGAAR	1e-13	0
LM	2	LM.Skm.Myh1	down	Stat3(Stat)/mES-Stat3-ChIP-Seq(GSE11431)/Homer	CTTCCGGGAA	1e-10	0
LM	2	LM.Skm.Myh1	down	Stat3+il21(Stat)/CD4-Stat3-ChIP-Seq(GSE19198)/Homer	SVYTTCCNGGAARB	1e-10	0
LM	2	LM.Skm.Myh1	down	THRa(NR)/C17.2-THRa-ChIP-Seq(GSE38347)/Homer	GGTCANYTGAGGWCA	1e-06	0
LM	2	LM.Skm.Myh1	down	Mef2c(MADS)/GM12878-Mef2c-ChIP-Seq(GSE32465)/Homer	DCYAAAAATAGM	1e-05	0.0002
LM	2	LM.Skm.Myh1	down	Esrrb(NR)/mES-Esrrb-ChIP-Seq(GSE11431)/Homer	KTGACCTTGA	1e-05	0.0002
LM	2	LM.Skm.Myh1	down	Mef2d(MADS)/Retina-Mef2d-ChIP-Seq(GSE61391)/Homer	GCTATTTTTAGC	1e-05	0.0003
LM	2	LM.Skm.Myh1	down	Mef2b(MADS)/HEK293-Mef2b.V5-ChIP-Seq(GSE67450)/Homer	GCTATTTTTGGM	0.0001	0.0004
LM	2	LM.Skm.Myh1	down	Bcl6(Zf)/Liver-Bcl6-ChIP-Seq(GSE31578)/Homer	NNNCTTTCCAGGAAA	0.001	0.0071
LM	2	LM.Skm.Myh1	down	Nur77(NR)/K562-NR4A1-ChIP-Seq(GSE31363)/Homer	TGACCTTTNCNT	0.01	0.0349
LM	2	LM.Skm.Myh1	down	GSC(Homeobox)/FrogEmbryos-GSC-ChIP-Seq(DRA000576)/Homer	RGGATTAR	0.01	0.0364
LM	2	LM.Skm.Myh1	down	GLI3(Zf)/Limb-GLI3-ChIP-Chip(GSE11077)/Homer	CGTGGGTGGTCC	0.01	0.0375
LM	2	LM.Skm.Myh1	down	RXR(NR),DR1/3T3L1-RXR-ChIP-Seq(GSE13511)/Homer	TAGGGCAAAGGTCA	0.01	0.0387
LM	2	LM.Skm.Myh1	up	YY1(Zf)/Promoter/Homer	CAAGATGGCGGC	0.0001	0.0171
LM	4	LM.Skm.Myh4.2	down	STAT5(Stat)/mCD4+-Stat5-ChIP-Seq(GSE12346)/Homer	RTTTCTNAGAAA	1e-29	0
LM	4	LM.Skm.Myh4.2	down	STAT1(Stat)/HelaS3-STAT1-ChIP-Seq(GSE12782)/Homer	NATTTCCNGGAAAT	1e-22	0
LM	4	LM.Skm.Myh4.2	down	STAT4(Stat)/CD4-Stat4-ChIP-Seq(GSE22104)/Homer	NYTTCCWGGAAR	1e-10	0
LM	4	LM.Skm.Myh4.2	down	Stat3+il21(Stat)/CD4-Stat3-ChIP-Seq(GSE19198)/Homer	SVYTTCCNGGAARB	1e-08	0
LM	4	LM.Skm.Myh4.2	down	Stat3(Stat)/mES-Stat3-ChIP-Seq(GSE11431)/Homer	CTTCCGGGAA	1e-07	0
LM	4	LM.Skm.Myh4.2	down	STAT6(Stat)/Macrophage-Stat6-ChIP-Seq(GSE38377)/Homer	TTCCKNAGAA	0.001	0.0144
LM	4	LM.Skm.Myh4.2	down	Bcl6(Zf)/Liver-Bcl6-ChIP-Seq(GSE31578)/Homer	NNNCTTTCCAGGAAA	0.001	0.0144
LM	4	LM.Skm.Myh4.2	down	Mef2d(MADS)/Retina-Mef2d-ChIP-Seq(GSE61391)/Homer	GCTATTTTTAGC	0.001	0.023
LM	4	LM.Skm.Myh4.2	down	Mef2a(MADS)/HL1-Mef2a.biotin-ChIP-Seq(GSE21529)/Homer	CYAAAAATAG	0.01	0.0424
LM	5	LM.FB	down	ZBTB18(Zf)/HEK293-ZBTB18.GFP-ChIP-Seq(GSE58341)/Homer	AACATCTGGA	1e-12	0
LM	5	LM.FB	down	Tcf21(bHLH)/ArterySmoothMuscle-Tcf21-ChIP-Seq(GSE61369)/Homer	NAACAGCTGG	1e-12	0
LM	5	LM.FB	down	Ap4(bHLH)/AML-Tfap4-ChIP-Seq(GSE45738)/Homer	NAHCAGCTGD	1e-09	0
LM	5	LM.FB	down	Atoh1(bHLH)/Cerebellum-Atoh1-ChIP-Seq(GSE22111)/Homer	VNRVCAGCTGGY	1e-07	0
LM	5	LM.FB	down	Tcf12(bHLH)/GM12878-Tcf12-ChIP-Seq(GSE32465)/Homer	VCAGCTGYTG	1e-06	0
LM	5	LM.FB	down	NeuroG2(bHLH)/Fibroblast-NeuroG2-ChIP-Seq(GSE75910)/Homer	ACCATCTGTT	1e-05	0.0002
LM	5	LM.FB	down	Ptf1a(bHLH)/Panc1-Ptf1a-ChIP-Seq(GSE47459)/Homer	ACAGCTGTTN	0.0001	0.0007
LM	5	LM.FB	down	Ascl1(bHLH)/NeuralTubes-Ascl1-ChIP-Seq(GSE55840)/Homer	NNVVCAGCTGBN	0.0001	0.001
LM	5	LM.FB	down	MyoD(bHLH)/Myotube-MyoD-ChIP-Seq(GSE21614)/Homer	RRCAGCTGYTSY	0.0001	0.001
LM	5	LM.FB	down	Myf5(bHLH)/GM-Myf5-ChIP-Seq(GSE24852)/Homer	BAACAGCTGT	0.0001	0.0035
LM	5	LM.FB	down	E2A(bHLH)/proBcell-E2A-ChIP-Seq(GSE21978)/Homer	DNRCAGCTGY	0.001	0.0035
LM	5	LM.FB	down	HEB(bHLH)/mES-Heb-ChIP-Seq(GSE53233)/Homer	VCAGCTGBNN	0.001	0.0068
LM	5	LM.FB	down	NeuroD1(bHLH)/Islet-NeuroD1-ChIP-Seq(GSE30298)/Homer	GCCATCTGTT	0.001	0.0082
LM	5	LM.FB	down	Olig2(bHLH)/Neuron-Olig2-ChIP-Seq(GSE30882)/Homer	RCCATMTGTT	0.001	0.0152
LM	5	LM.FB	down	RORgt(NR)/EL4-RORgt.Flag-ChIP-Seq(GSE56019)/Homer	AAYTAGGTCA	0.001	0.0194
LM	5	LM.FB	down	NFkB-p65-Rel(RHD)/ThioMac-LPS-Expression(GSE23622)/Homer	GGAAATTCCC	0.01	0.0404
LM	5	LM.FB	down	MyoG(bHLH)/C2C12-MyoG-ChIP-Seq(GSE36024)/Homer	AACAGCTG	0.01	0.0415
LM	6	LM.Endo	up	ERG(ETS)/VCaP-ERG-ChIP-Seq(GSE14097)/Homer	ACAGGAAGTG	0.0001	0.0059
LM	6	LM.Endo	up	Fli1(ETS)/CD8-FLI-ChIP-Seq(GSE20898)/Homer	NRYTTCCGGH	0.001	0.0228
LM	6	LM.Endo	up	ETS1(ETS)/Jurkat-ETS1-ChIP-Seq(GSE17954)/Homer	ACAGGAAGTG	0.001	0.0228
LM	6	LM.Endo	up	GABPA(ETS)/Jurkat-GABPa-ChIP-Seq(GSE17954)/Homer	RACCGGAAGT	0.001	0.0228
LM	6	LM.Endo	up	ETV1(ETS)/GIST48-ETV1-ChIP-Seq(GSE22441)/Homer	AACCGGAAGT	0.001	0.0228
LM	7	LM.MTJ	down	Mef2c(MADS)/GM12878-Mef2c-ChIP-Seq(GSE32465)/Homer	DCYAAAAATAGM	0.0001	0.0273
LM	8	LM.Macg	up	SpiB(ETS)/OCILY3-SPIB-ChIP-Seq(GSE56857)/Homer	AAAGRGGAAGTG	1e-07	0
LM	8	LM.Macg	up	PU.1(ETS)/ThioMac-PU.1-ChIP-Seq(GSE21512)/Homer	AGAGGAAGTG	0.0001	0.0052
LM	8	LM.Macg	up	ETS1(ETS)/Jurkat-ETS1-ChIP-Seq(GSE17954)/Homer	ACAGGAAGTG	0.0001	0.0062
LM	8	LM.Macg	up	GFY-Staf(?,Zf)/Promoter/Homer	RACTACAATTCCCAGAAKGC	0.0001	0.0062
LM	8	LM.Macg	up	ERG(ETS)/VCaP-ERG-ChIP-Seq(GSE14097)/Homer	ACAGGAAGTG	0.0001	0.0068
LM	8	LM.Macg	up	Etv2(ETS)/ES-ER71-ChIP-Seq(GSE59402)/Homer(0.967)	NNAYTTCCTGHN	0.001	0.007
LM	8	LM.Macg	up	ELF3(ETS)/PDAC-ELF3-ChIP-Seq(GSE64557)/Homer	ANCAGGAAGT	0.001	0.0081
LM	8	LM.Macg	up	GATA(Zf),IR4/iTreg-Gata3-ChIP-Seq(GSE20898)/Homer	NAGATWNBNATCTNN	0.001	0.0081
LM	8	LM.Macg	up	EWS:ERG-fusion(ETS)/CADO_ES1-EWS:ERG-ChIP-Seq(SRA014231)/Homer	ATTTCCTGTN	0.001	0.0088
LM	8	LM.Macg	up	ELF5(ETS)/T47D-ELF5-ChIP-Seq(GSE30407)/Homer	ACVAGGAAGT	0.001	0.0117
LM	8	LM.Macg	up	EHF(ETS)/LoVo-EHF-ChIP-Seq(GSE49402)/Homer	AVCAGGAAGT	0.001	0.0132
LM	8	LM.Macg	up	Ronin(THAP)/ES-Thap11-ChIP-Seq(GSE51522)/Homer	RACTACAACTCCCAGVAKGC	0.001	0.0177
LM	8	LM.Macg	up	KLF5(Zf)/LoVo-KLF5-ChIP-Seq(GSE49402)/Homer	DGGGYGKGGC	0.01	0.036
LM	8	LM.Macg	up	KLF14(Zf)/HEK293-KLF14.GFP-ChIP-Seq(GSE58341)/Homer	RGKGGGCGKGGC	0.01	0.0452

## Sheet: age-down_motif_count
Motif.Name	celltypes	count
CTCF(Zf)/CD4+-CTCF-ChIP-Seq(Barski_et_al.)/Homer	BM.Endo,DH.Ogc,DH.Mgc,DH.Asc,FC.InN.Sst.Pvalb,FC.Opc,FC.Ogc,FC.Asc,FC.Mgc	9
Mef2b(MADS)/HEK293-Mef2b.V5-ChIP-Seq(GSE67450)/Homer	BM.Late_Pro_B,FC.InN.Sst.Pvalb,FC.L5.Parm1,FC.L4,FC.L5.Deptor,HT.Endo,LM.NMJ,LM.Skm.Myh1	8
Mef2c(MADS)/GM12878-Mef2c-ChIP-Seq(GSE32465)/Homer	BM.Late_Pro_B,FC.L5.Parm1,FC.L4,FC.L5.Deptor,HT.Endo,LM.NMJ,LM.Skm.Myh1,LM.MTJ	8
BORIS(Zf)/K562-CTCFL-ChIP-Seq(GSE32465)/Homer	BM.Endo,DH.Ogc,DH.Asc,FC.InN.Sst.Pvalb,FC.Ogc,FC.Asc,FC.Mgc	7
Mef2d(MADS)/Retina-Mef2d-ChIP-Seq(GSE61391)/Homer	BM.Late_Pro_B,FC.L5.Parm1,FC.L4,HT.Endo,LM.NMJ,LM.Skm.Myh1,LM.Skm.Myh4.2	7
Etv2(ETS)/ES-ER71-ChIP-Seq(GSE59402)/Homer(0.967)	BM.Late_Pro_B,BM.HSC,BM.Plasma,BM.T_cell,FC.L5.Parm1	5
EWS:ERG-fusion(ETS)/CADO_ES1-EWS:ERG-ChIP-Seq(SRA014231)/Homer	BM.Late_Pro_B,BM.HSC,BM.Plasma,BM.T_cell,FC.L5.Parm1	5
Mef2a(MADS)/HL1-Mef2a.biotin-ChIP-Seq(GSE21529)/Homer	FC.L5.Parm1,FC.L5.Deptor,HT.Endo,LM.NMJ,LM.Skm.Myh4.2	5
ZBTB18(Zf)/HEK293-ZBTB18.GFP-ChIP-Seq(GSE58341)/Homer	BM.Late_Pro_B,BM.Pre_B_cell,FC.L4,FC.L5.Deptor,LM.FB	5
Ap4(bHLH)/AML-Tfap4-ChIP-Seq(GSE45738)/Homer	BM.Late_Pro_B,BM.Pre_B_cell,FC.L5.Deptor,LM.FB	4
ERG(ETS)/VCaP-ERG-ChIP-Seq(GSE14097)/Homer	BM.Late_Pro_B,BM.HSC,BM.T_cell,FC.L5.Parm1	4
ETS1(ETS)/Jurkat-ETS1-ChIP-Seq(GSE17954)/Homer	BM.Late_Pro_B,BM.HSC,BM.Plasma,BM.T_cell	4
ETV1(ETS)/GIST48-ETV1-ChIP-Seq(GSE22441)/Homer	BM.HSC,BM.Plasma,BM.T_cell,FC.L5.Parm1	4
MyoD(bHLH)/Myotube-MyoD-ChIP-Seq(GSE21614)/Homer	BM.Late_Pro_B,BM.Pre_B_cell,FC.L5.Deptor,LM.FB	4
Ptf1a(bHLH)/Panc1-Ptf1a-ChIP-Seq(GSE47459)/Homer	BM.Late_Pro_B,BM.Pre_B_cell,FC.L5.Deptor,LM.FB	4
Tcf21(bHLH)/ArterySmoothMuscle-Tcf21-ChIP-Seq(GSE61369)/Homer	BM.Late_Pro_B,BM.Pre_B_cell,FC.L5.Deptor,LM.FB	4
Ascl1(bHLH)/NeuralTubes-Ascl1-ChIP-Seq(GSE55840)/Homer	BM.Late_Pro_B,BM.Pre_B_cell,LM.FB	3
Atoh1(bHLH)/Cerebellum-Atoh1-ChIP-Seq(GSE22111)/Homer	BM.Late_Pro_B,BM.Pre_B_cell,LM.FB	3
Bcl6(Zf)/Liver-Bcl6-ChIP-Seq(GSE31578)/Homer	LM.Skm.Myh4.1,LM.Skm.Myh1,LM.Skm.Myh4.2	3
CEBP:AP1(bZIP)/ThioMac-CEBPb-ChIP-Seq(GSE21512)/Homer	BM.Neutrophil.Il1b,BM.Basophil,BM.Neutrophil.Gpr27	3
E2A(bHLH)/proBcell-E2A-ChIP-Seq(GSE21978)/Homer	BM.Late_Pro_B,BM.Pre_B_cell,LM.FB	3
EHF(ETS)/LoVo-EHF-ChIP-Seq(GSE49402)/Homer	BM.HSC,BM.Plasma,FC.L5.Parm1	3
Elk4(ETS)/Hela-Elk4-ChIP-Seq(GSE31477)/Homer	BM.Late_Pro_B,BM.T_cell,FC.Mgc	3
Fli1(ETS)/CD8-FLI-ChIP-Seq(GSE20898)/Homer	BM.HSC,BM.Plasma,BM.T_cell	3
GABPA(ETS)/Jurkat-GABPa-ChIP-Seq(GSE17954)/Homer	BM.HSC,BM.Plasma,BM.T_cell	3
HEB(bHLH)/mES-Heb-ChIP-Seq(GSE53233)/Homer	BM.Late_Pro_B,BM.Pre_B_cell,LM.FB	3
Myf5(bHLH)/GM-Myf5-ChIP-Seq(GSE24852)/Homer	BM.Pre_B_cell,FC.L5.Deptor,LM.FB	3
MyoG(bHLH)/C2C12-MyoG-ChIP-Seq(GSE36024)/Homer	BM.Pre_B_cell,FC.L5.Deptor,LM.FB	3
NeuroD1(bHLH)/Islet-NeuroD1-ChIP-Seq(GSE30298)/Homer	BM.Late_Pro_B,BM.Pre_B_cell,LM.FB	3
NeuroG2(bHLH)/Fibroblast-NeuroG2-ChIP-Seq(GSE75910)/Homer	BM.Late_Pro_B,BM.Pre_B_cell,LM.FB	3
Olig2(bHLH)/Neuron-Olig2-ChIP-Seq(GSE30882)/Homer	BM.Late_Pro_B,LM.Kerat,LM.FB	3
PU.1(ETS)/ThioMac-PU.1-ChIP-Seq(GSE21512)/Homer	BM.HSC,BM.Plasma,FC.Peri	3
STAT1(Stat)/HelaS3-STAT1-ChIP-Seq(GSE12782)/Homer	LM.Skm.Myh4.1,LM.Skm.Myh1,LM.Skm.Myh4.2	3
Stat3(Stat)/mES-Stat3-ChIP-Seq(GSE11431)/Homer	LM.Skm.Myh4.1,LM.Skm.Myh1,LM.Skm.Myh4.2	3
Stat3+il21(Stat)/CD4-Stat3-ChIP-Seq(GSE19198)/Homer	LM.Skm.Myh4.1,LM.Skm.Myh1,LM.Skm.Myh4.2	3
STAT4(Stat)/CD4-Stat4-ChIP-Seq(GSE22104)/Homer	LM.Skm.Myh4.1,LM.Skm.Myh1,LM.Skm.Myh4.2	3
STAT5(Stat)/mCD4+-Stat5-ChIP-Seq(GSE12346)/Homer	LM.Skm.Myh4.1,LM.Skm.Myh1,LM.Skm.Myh4.2	3
STAT6(Stat)/Macrophage-Stat6-ChIP-Seq(GSE38377)/Homer	BM.Neutrophil.Il1b,LM.Skm.Myh4.1,LM.Skm.Myh4.2	3
Tcf12(bHLH)/GM12878-Tcf12-ChIP-Seq(GSE32465)/Homer	BM.Pre_B_cell,FC.L5.Deptor,LM.FB	3
BMYB(HTH)/Hela-BMYB-ChIP-Seq(GSE27030)/Homer	BM.Late_Pro_B,FC.L5.Deptor	2
Brn1(POU,Homeobox)/NPC-Brn1-ChIP-Seq(GSE35496)/Homer	FC.L5.Parm1,FC.L5.Deptor	2
CEBP(bZIP)/ThioMac-CEBPb-ChIP-Seq(GSE21512)/Homer	BM.Neutrophil.Il1b,BM.Eryth	2
EBF(EBF)/proBcell-EBF-ChIP-Seq(GSE21978)/Homer	BM.Plasma,BM.Pre_B_cell	2
ELF3(ETS)/PDAC-ELF3-ChIP-Seq(GSE64557)/Homer	BM.HSC,BM.Plasma	2
Esrrb(NR)/mES-Esrrb-ChIP-Seq(GSE11431)/Homer	LM.Skm.Myh4.1,LM.Skm.Myh1	2
ETS:RUNX(ETS,Runt)/Jurkat-RUNX1-ChIP-Seq(GSE17954)/Homer	BM.HSC,BM.Plasma	2
Ets1-distal(ETS)/CD4+-PolII-ChIP-Seq(Barski_et_al.)/Homer	BM.HSC,BM.T_cell	2
EWS:FLI1-fusion(ETS)/SK_N_MC-EWS:FLI1-ChIP-Seq(SRA014231)/Homer	BM.T_cell,LM.NMJ	2
GSC(Homeobox)/FrogEmbryos-GSC-ChIP-Seq(DRA000576)/Homer	LM.Skm.Myh4.1,LM.Skm.Myh1	2
NF1-halfsite(CTF)/LNCaP-NF1-ChIP-Seq(Unpublished)/Homer	FC.L5.Parm1,FC.L5.Deptor	2
NFkB-p50,p52(RHD)/Monocyte-p50-ChIP-Chip(Schreiber_et_al.)/Homer	BM.Late_Pro_B,BM.Plasma	2
Oct2(POU,Homeobox)/Bcell-Oct2-ChIP-Seq(GSE21512)/Homer	BM.Naive_B_cell,FC.L5.Deptor	2
Oct4(POU,Homeobox)/mES-Oct4-ChIP-Seq(GSE11431)/Homer	FC.L5.Parm1,FC.L5.Deptor	2
Oct6(POU,Homeobox)/NPC-Pou3f1-ChIP-Seq(GSE35496)/Homer	FC.L5.Parm1,FC.L5.Deptor	2
RUNX-AML(Runt)/CD4+-PolII-ChIP-Seq(Barski_et_al.)/Homer	BM.HSC,BM.Plasma	2
RUNX2(Runt)/PCa-RUNX2-ChIP-Seq(GSE33889)/Homer	BM.HSC,BM.Plasma	2
RXR(NR),DR1/3T3L1-RXR-ChIP-Seq(GSE13511)/Homer	BM.Macg,LM.Skm.Myh1	2
SPDEF(ETS)/VCaP-SPDEF-ChIP-Seq(SRA014231)/Homer	BM.T_cell,LM.Skm.Myh4.1	2
SpiB(ETS)/OCILY3-SPIB-ChIP-Seq(GSE56857)/Homer	BM.HSC,BM.Plasma	2
Tgif2(Homeobox)/mES-Tgif2-ChIP-Seq(GSE55404)/Homer	FC.L5.Parm1,FC.L5.Deptor	2
THRa(NR)/C17.2-THRa-ChIP-Seq(GSE38347)/Homer	LM.Skm.Myh4.1,LM.Skm.Myh1	2
THRb(NR)/Liver-NR1A2-ChIP-Seq(GSE52613)/Homer	FC.Mgc,LM.Skm.Myh4.1	2
AMYB(HTH)/Testes-AMYB-ChIP-Seq(GSE44588)/Homer	BM.Late_Pro_B	1
AP-2alpha(AP2)/Hela-AP2alpha-ChIP-Seq(GSE31477)/Homer	FC.L5.Deptor	1
AP-2gamma(AP2)/MCF7-TFAP2C-ChIP-Seq(GSE21234)/Homer	FC.L5.Deptor	1
ARE(NR)/LNCAP-AR-ChIP-Seq(GSE27824)/Homer	BM.MeSC	1
Atf4(bZIP)/MEF-Atf4-ChIP-Seq(GSE35681)/Homer	BM.Neutrophil.Il1b	1
Atf7(bZIP)/3T3L1-Atf7-ChIP-Seq(GSE56872)/Homer	FC.Ogc	1
Bach2(bZIP)/OCILy7-Bach2-ChIP-Seq(GSE44420)/Homer	BM.Eryth	1
bHLHE40(bHLH)/HepG2-BHLHE40-ChIP-Seq(GSE31477)/Homer	DH.Peri	1
Chop(bZIP)/MEF-Chop-ChIP-Seq(GSE35681)/Homer	BM.Neutrophil.Il1b	1
CLOCK(bHLH)/Liver-Clock-ChIP-Seq(GSE39860)/Homer	DH.Peri	1
COUP-TFII(NR)/Artia-Nr2f2-ChIP-Seq(GSE46497)/Homer	DH.Ogc	1
DMRT1(DM)/Testis-DMRT1-ChIP-Seq(GSE64892)/Homer	BM.Neutrophil.Il1b	1
DMRT6(DM)/Testis-DMRT6-ChIP-Seq(GSE60440)/Homer	BM.Neutrophil.Il1b	1
E-box(bHLH)/Promoter/Homer	DH.Peri	1
E2A(bHLH),near_PU.1/Bcell-PU.1-ChIP-Seq(GSE21512)/Homer	BM.Pre_B_cell	1
E2F6(E2F)/Hela-E2F6-ChIP-Seq(GSE31477)/Homer	LM.Skm.Myh4.1	1
ELF5(ETS)/T47D-ELF5-ChIP-Seq(GSE30407)/Homer	BM.Plasma	1
Elk1(ETS)/Hela-Elk1-ChIP-Seq(GSE31477)/Homer	BM.T_cell	1
ETS:E-box(ETS,bHLH)/HPC7-Scl-ChIP-Seq(GSE22178)/Homer	BM.Late_Pro_B	1
Foxa2(Forkhead)/Liver-Foxa2-ChIP-Seq(GSE25694)/Homer	LM.Skm.Myh4.1	1
Foxf1(Forkhead)/Lung-Foxf1-ChIP-Seq(GSE77951)/Homer	LM.Skm.Myh4.1	1
FOXK1(Forkhead)/HEK293-FOXK1-ChIP-Seq(GSE51673)/Homer	LM.Skm.Myh4.1	1
FOXK2(Forkhead)/U2OS-FOXK2-ChIP-Seq(E-MTAB-2204)/Homer	LM.Skm.Myh4.1	1
Foxo3(Forkhead)/U2OS-Foxo3-ChIP-Seq(E-MTAB-2701)/Homer	LM.Skm.Myh4.1	1
Gata1(Zf)/K562-GATA1-ChIP-Seq(GSE18829)/Homer	BM.Basophil	1
Gata2(Zf)/K562-GATA2-ChIP-Seq(GSE18829)/Homer	BM.Basophil	1
GATA3(Zf),DR4/iTreg-Gata3-ChIP-Seq(GSE20898)/Homer	DH.Asc	1
GATA3(Zf)/iTreg-Gata3-ChIP-Seq(GSE20898)/Homer	BM.Basophil	1
Gata4(Zf)/Heart-Gata4-ChIP-Seq(GSE35151)/Homer	BM.Basophil	1
GFY-Staf(?,Zf)/Promoter/Homer	BM.Late_Pro_B	1
GLI3(Zf)/Limb-GLI3-ChIP-Chip(GSE11077)/Homer	LM.Skm.Myh1	1
GRE(NR),IR3/A549-GR-ChIP-Seq(GSE32465)/Homer	BM.MeSC	1
GRE(NR),IR3/RAW264.7-GRE-ChIP-Seq(Unpublished)/Homer	BM.MeSC	1
HLF(bZIP)/HSC-HLF.Flag-ChIP-Seq(GSE69817)/Homer	BM.Neutrophil.Il1b	1
HOXA2(Homeobox)/mES-Hoxa2-ChIP-Seq(Donaldson_et_al.)/Homer	FC.L5.Deptor	1
KLF5(Zf)/LoVo-KLF5-ChIP-Seq(GSE49402)/Homer	BM.Basophil	1
Meis1(Homeobox)/MastCells-Meis1-ChIP-Seq(GSE48085)/Homer	FC.L5.Deptor	1
MYB(HTH)/ERMYB-Myb-ChIPSeq(GSE22095)/Homer	BM.Late_Pro_B	1
NF-E2(bZIP)/K562-NFE2-ChIP-Seq(GSE31477)/Homer	BM.Eryth	1
NF1(CTF)/LNCAP-NF1-ChIP-Seq(Unpublished)/Homer	BM.Endo	1
NFkB-p65-Rel(RHD)/ThioMac-LPS-Expression(GSE23622)/Homer	LM.FB	1
Nkx3.1(Homeobox)/LNCaP-Nkx3.1-ChIP-Seq(GSE28264)/Homer	BM.T_cell	1
NPAS2(bHLH)/Liver-NPAS2-ChIP-Seq(GSE39860)/Homer	DH.Peri	1
Nr5a2(NR)/mES-Nr5a2-ChIP-Seq(GSE19019)/Homer	LM.Skm.Myh4.1	1
Nur77(NR)/K562-NR4A1-ChIP-Seq(GSE31363)/Homer	LM.Skm.Myh1	1
Otx2(Homeobox)/EpiLC-Otx2-ChIP-Seq(GSE56098)/Homer	LM.Skm.Myh4.1	1
PAX5(Paired,Homeobox),condensed/GM12878-PAX5-ChIP-Seq(GSE32465)/Homer	FC.L5.Deptor	1
PBX1(Homeobox)/MCF7-PBX1-ChIP-Seq(GSE28007)/Homer	FC.L5.Deptor	1
Pbx3(Homeobox)/GM12878-PBX3-ChIP-Seq(GSE32465)/Homer	FC.L5.Deptor	1
PGR(NR)/EndoStromal-PGR-ChIP-Seq(GSE69539)/Homer	BM.MeSC	1
Pit1(Homeobox)/GCrat-Pit1-ChIP-Seq(GSE58009)/Homer	FC.L5.Deptor	1
Pknox1(Homeobox)/ES-Prep1-ChIP-Seq(GSE63282)/Homer	FC.L5.Deptor	1
PPARE(NR),DR1/3T3L1-Pparg-ChIP-Seq(GSE13511)/Homer	BM.Macg	1
Rbpj1(?)/Panc1-Rbpj1-ChIP-Seq(GSE47459)/Homer	LM.Skm.Myh4.1	1
REST-NRSF(Zf)/Jurkat-NRSF-ChIP-Seq/Homer	FC.Ogc	1
Rfx1(HTH)/NPC-H3K4me1-ChIP-Seq(GSE16256)/Homer	FC.L4	1
Rfx6(HTH)/Min6b1-Rfx6.HA-ChIP-Seq(GSE62844)/Homer	LM.Skm.Myh4.1	1
Ronin(THAP)/ES-Thap11-ChIP-Seq(GSE51522)/Homer	BM.Late_Pro_B	1
RORgt(NR)/EL4-RORgt.Flag-ChIP-Seq(GSE56019)/Homer	LM.FB	1
SCL(bHLH)/HPC7-Scl-ChIP-Seq(GSE13511)/Homer	FC.L5.Deptor	1
Slug(Zf)/Mesoderm-Snai2-ChIP-Seq(GSE61475)/Homer	BM.Pre_B_cell	1
Tbox:Smad(T-box,MAD)/ESCd5-Smad2_3-ChIP-Seq(GSE29422)/Homer	FC.L5.Deptor	1
Tbx5(T-box)/HL1-Tbx5.biotin-ChIP-Seq(GSE21529)/Homer	FC.L5.Deptor	1
Tcf4(HMG)/Hct116-Tcf4-ChIP-Seq(SRA012054)/Homer	BM.T_cell	1
Tgif1(Homeobox)/mES-Tgif1-ChIP-Seq(GSE55404)/Homer	FC.L5.Deptor	1
USF1(bHLH)/GM12878-Usf1-ChIP-Seq(GSE32465)/Homer	DH.Peri	1
Usf2(bHLH)/C2C12-Usf2-ChIP-Seq(GSE36030)/Homer	DH.Peri	1
X-box(HTH)/NPC-H3K4me1-ChIP-Seq(GSE16256)/Homer	FC.L4	1

## Sheet: age-up_motif_count
Motif.Name	celltype	count
AP-1(bZIP)/ThioMac-PU.1-ChIP-Seq(GSE21512)/Homer	BM.Macg,DH.DG.1,DH.DG.2,DH.Sub_Ent,FC.InN.Six3,FC.L4,FC.L5.Deptor,LM.Skm.Myh4.1	8
ERG(ETS)/VCaP-ERG-ChIP-Seq(GSE14097)/Homer	BM.Plasma,FC.Mgc,HT.Endo,HT.Macg,HT.SMC,HT.Endocardial,LM.Endo,LM.Macg	8
Etv2(ETS)/ES-ER71-ChIP-Seq(GSE59402)/Homer(0.967)	BM.Plasma,FC.Mgc,HT.Endo,HT.Macg,HT.SMC,HT.Endocardial,LM.Macg	7
Fosl2(bZIP)/3T3L1-Fosl2-ChIP-Seq(GSE56872)/Homer	BM.Macg,DH.DG.1,DH.DG.2,DH.DG.3,DH.Sub_Ent,FC.L4,FC.L5.Deptor	7
Fra2(bZIP)/Striatum-Fra2-ChIP-Seq(GSE43429)/Homer	BM.Macg,DH.DG.1,DH.DG.2,DH.Sub_Ent,FC.InN.Six3,FC.L4,FC.L5.Deptor	7
GABPA(ETS)/Jurkat-GABPa-ChIP-Seq(GSE17954)/Homer	BM.Plasma,FC.Mgc,HT.Endo,HT.Macg,HT.SMC,HT.Endocardial,LM.Endo	7
Jun-AP1(bZIP)/K562-cJun-ChIP-Seq(GSE31477)/Homer	BM.Macg,DH.DG.1,DH.DG.2,DH.DG.3,DH.Sub_Ent,FC.L4,FC.L5.Deptor	7
Atf1(bZIP)/K562-ATF1-ChIP-Seq(GSE31477)/Homer	BM.Neutrophil.Il1b,BM.Macg,BM.Neutrophil.Gpr27,DH.Asc,HT.Endo,LM.Skm.Myh4.1	6
Atf3(bZIP)/GBM-ATF3-ChIP-Seq(GSE33912)/Homer	BM.Macg,DH.DG.1,DH.Sub_Ent,FC.InN.Six3,FC.L4,FC.L5.Deptor	6
BATF(bZIP)/Th17-BATF-ChIP-Seq(GSE39756)/Homer	BM.Macg,DH.DG.1,DH.Sub_Ent,FC.InN.Six3,FC.L4,FC.L5.Deptor	6
ETS1(ETS)/Jurkat-ETS1-ChIP-Seq(GSE17954)/Homer	FC.Mgc,HT.Endo,HT.SMC,HT.Endocardial,LM.Endo,LM.Macg	6
ETV1(ETS)/GIST48-ETV1-ChIP-Seq(GSE22441)/Homer	FC.Mgc,HT.Endo,HT.Macg,HT.SMC,HT.Endocardial,LM.Endo	6
EWS:ERG-fusion(ETS)/CADO_ES1-EWS:ERG-ChIP-Seq(SRA014231)/Homer	HT.Endo,HT.Macg,HT.SMC,HT.Endocardial,LM.Fat,LM.Macg	6
Fli1(ETS)/CD8-FLI-ChIP-Seq(GSE20898)/Homer	FC.Mgc,HT.Endo,HT.Macg,HT.SMC,HT.Endocardial,LM.Endo	6
Fra1(bZIP)/BT549-Fra1-ChIP-Seq(GSE46166)/Homer	BM.Macg,DH.DG.1,DH.Sub_Ent,FC.InN.Six3,FC.L4,FC.L5.Deptor	6
JunB(bZIP)/DendriticCells-Junb-ChIP-Seq(GSE36099)/Homer	BM.Macg,DH.DG.1,DH.Sub_Ent,FC.InN.Six3,FC.L4,FC.L5.Deptor	6
PU.1(ETS)/ThioMac-PU.1-ChIP-Seq(GSE21512)/Homer	DH.Mgc,HT.Endo,HT.Macg,HT.SMC,HT.Endocardial,LM.Macg	6
Atf2(bZIP)/3T3L1-Atf2-ChIP-Seq(GSE56872)/Homer	BM.Neutrophil.Il1b,BM.Macg,BM.Neutrophil.Gpr27,HT.Endo,LM.Skm.Myh4.1	5
Atf7(bZIP)/3T3L1-Atf7-ChIP-Seq(GSE56872)/Homer	BM.Neutrophil.Il1b,BM.Naive_B_cell,BM.Neutrophil.Gpr27,HT.Endo,LM.Skm.Myh4.1	5
EHF(ETS)/LoVo-EHF-ChIP-Seq(GSE49402)/Homer	HT.Endo,HT.Macg,HT.SMC,HT.Endocardial,LM.Macg	5
ELF3(ETS)/PDAC-ELF3-ChIP-Seq(GSE64557)/Homer	HT.Endo,HT.Macg,HT.SMC,HT.Endocardial,LM.Macg	5
ELF5(ETS)/T47D-ELF5-ChIP-Seq(GSE30407)/Homer	HT.Endo,HT.Macg,HT.SMC,HT.Endocardial,LM.Macg	5
Bach2(bZIP)/OCILy7-Bach2-ChIP-Seq(GSE44420)/Homer	BM.Macg,DH.DG.3,DH.Sub_Ent,FC.L4	4
EKLF(Zf)/Erythrocyte-Klf1-ChIP-Seq(GSE20478)/Homer	BM.Plasma,HT.Endo,HT.Macg,LM.Skm.Myh4.1	4
Elk4(ETS)/Hela-Elk4-ChIP-Seq(GSE31477)/Homer	BM.Plasma,HT.Endo,HT.SMC,HT.Endocardial	4
EWS:FLI1-fusion(ETS)/SK_N_MC-EWS:FLI1-ChIP-Seq(SRA014231)/Homer	BM.Plasma,HT.Endo,HT.SMC,HT.Endocardial	4
JunD(bZIP)/K562-JunD-ChIP-Seq/Homer	BM.Neutrophil.Il1b,BM.Macg,HT.Endo,LM.Skm.Myh4.1	4
KLF14(Zf)/HEK293-KLF14.GFP-ChIP-Seq(GSE58341)/Homer	BM.Plasma,HT.Endo,HT.SMC,LM.Macg	4
KLF3(Zf)/MEF-Klf3-ChIP-Seq(GSE44748)/Homer	BM.Plasma,HT.Endo,HT.SMC,HT.Endocardial	4
KLF5(Zf)/LoVo-KLF5-ChIP-Seq(GSE49402)/Homer	BM.Plasma,HT.Endo,HT.SMC,LM.Macg	4
Ronin(THAP)/ES-Thap11-ChIP-Seq(GSE51522)/Homer	FC.InN.Lrrc38.Plcxd3,HT.Endo,HT.Macg,LM.Macg	4
SPDEF(ETS)/VCaP-SPDEF-ChIP-Seq(SRA014231)/Homer	HT.Endo,HT.Macg,HT.SMC,HT.Endocardial	4
c-Jun-CRE(bZIP)/K562-cJun-ChIP-Seq(GSE31477)/Homer	BM.Neutrophil.Il1b,BM.Macg,LM.Skm.Myh4.1	3
CRE(bZIP)/Promoter/Homer	BM.Neutrophil.Il1b,HT.Endo,LM.Skm.Myh4.1	3
ELF1(ETS)/Jurkat-ELF1-ChIP-Seq(SRA014231)/Homer	HT.Endo,HT.SMC,HT.Endocardial	3
ETS(ETS)/Promoter/Homer	HT.Endo,HT.SMC,HT.Endocardial	3
Ets1-distal(ETS)/CD4+-PolII-ChIP-Seq(Barski_et_al.)/Homer	HT.Endo,HT.Macg,HT.SMC	3
GFY-Staf(?,Zf)/Promoter/Homer	FC.InN.Lrrc38.Plcxd3,HT.Macg,LM.Macg	3
IRF1(IRF)/PBMC-IRF1-ChIP-Seq(GSE43036)/Homer	BM.Plasma,BM.Naive_B_cell,HT.Macg	3
IRF2(IRF)/Erythroblas-IRF2-ChIP-Seq(GSE36985)/Homer	BM.Plasma,BM.Naive_B_cell,HT.Macg	3
Klf4(Zf)/mES-Klf4-ChIP-Seq(GSE11431)/Homer	BM.Plasma,HT.Endo,LM.Skm.Myh4.1	3
KLF6(Zf)/PDAC-KLF6-ChIP-Seq(GSE64557)/Homer	BM.Plasma,HT.Endo,HT.SMC	3
PU.1-IRF(ETS:IRF)/Bcell-PU.1-ChIP-Seq(GSE21512)/Homer	BM.Plasma,HT.Endo,HT.Macg	3
Rfx1(HTH)/NPC-H3K4me1-ChIP-Seq(GSE16256)/Homer	BM.Monocyte,FC.InN.Vip.Npy,FC.L5.Deptor	3
Sp1(Zf)/Promoter/Homer	BM.Plasma,HT.Endo,HT.SMC	3
Sp5(Zf)/mES-Sp5.Flag-ChIP-Seq(GSE72989)/Homer	BM.Plasma,HT.Endo,HT.Endocardial	3
SpiB(ETS)/OCILY3-SPIB-ChIP-Seq(GSE56857)/Homer	HT.Endo,HT.Macg,LM.Macg	3
ZEB1(Zf)/PDAC-ZEB1-ChIP-Seq(GSE64557)/Homer	BM.Plasma,DH.Sub_Ent,FC.L5.Deptor	3
ARE(NR)/LNCAP-AR-ChIP-Seq(GSE27824)/Homer	HT.SMC,LM.Skm.Myh4.1	2
E2A(bHLH),near_PU.1/Bcell-PU.1-ChIP-Seq(GSE21512)/Homer	BM.Plasma,FC.L5.Deptor	2
GFY(?)/Promoter/Homer	HT.Endo,HT.Macg	2
GRE(NR),IR3/A549-GR-ChIP-Seq(GSE32465)/Homer	HT.SMC,LM.Skm.Myh4.1	2
GRE(NR),IR3/RAW264.7-GRE-ChIP-Seq(Unpublished)/Homer	HT.SMC,LM.Skm.Myh4.1	2
Hnf1(Homeobox)/Liver-Foxa2-Chip-Seq(GSE25694)/Homer	BM.Plasma,BM.Naive_B_cell	2
IRF3(IRF)/BMDM-Irf3-ChIP-Seq(GSE67343)/Homer	BM.Plasma,HT.Macg	2
Klf9(Zf)/GBM-Klf9-ChIP-Seq(GSE62211)/Homer	BM.Plasma,HT.Endo	2
Lhx1(Homeobox)/EmbryoCarcinoma-Lhx1-ChIP-Seq(GSE70957)/Homer	FC.InN.Vip.Npy,FC.L5.Deptor	2
Maz(Zf)/HepG2-Maz-ChIP-Seq(GSE31477)/Homer	BM.Plasma,HT.SMC	2
Mef2b(MADS)/HEK293-Mef2b.V5-ChIP-Seq(GSE67450)/Homer	BM.Plasma,LM.Skm.Myh4.1	2
Mef2c(MADS)/GM12878-Mef2c-ChIP-Seq(GSE32465)/Homer	BM.Plasma,LM.Skm.Myh4.1	2
NeuroD1(bHLH)/Islet-NeuroD1-ChIP-Seq(GSE30298)/Homer	BM.Plasma,FC.L5.Deptor	2
NFY(CCAAT)/Promoter/Homer	FC.InN.Lrrc38.Plcxd3,LM.Fat	2
NRF1(NRF)/MCF7-NRF1-ChIP-Seq(Unpublished)/Homer	FC.InN.Lrrc38.Plcxd3,HT.Endo	2
Olig2(bHLH)/Neuron-Olig2-ChIP-Seq(GSE30882)/Homer	BM.Plasma,FC.L5.Deptor	2
Pax7(Paired,Homeobox)/Myoblast-Pax7-ChIP-Seq(GSE25064)/Homer	BM.Neutrophil.Il1b,BM.Naive_B_cell	2
PGR(NR)/EndoStromal-PGR-ChIP-Seq(GSE69539)/Homer	HT.SMC,LM.Skm.Myh4.1	2
PU.1:IRF8(ETS:IRF)/pDC-Irf8-ChIP-Seq(GSE66899)/Homer	BM.Plasma,HT.Macg	2
RAR:RXR(NR),DR5/ES-RAR-ChIP-Seq(GSE56893)/Homer	HT.CM,HT.FB	2
RFX(HTH)/K562-RFX3-ChIP-Seq(SRA012198)/Homer	FC.InN.Vip.Npy,FC.L5.Deptor	2
Rfx2(HTH)/LoVo-RFX2-ChIP-Seq(GSE49402)/Homer	FC.InN.Vip.Npy,FC.L5.Deptor	2
Rfx5(HTH)/GM12878-Rfx5-ChIP-Seq(GSE31477)/Homer	FC.InN.Vip.Npy,FC.L5.Deptor	2
Slug(Zf)/Mesoderm-Snai2-ChIP-Seq(GSE61475)/Homer	BM.Plasma,FC.L5.Deptor	2
Sox15(HMG)/CPA-Sox15-ChIP-Seq(GSE62909)/Homer	FC.Ogc,HT.Endo	2
T1ISRE(IRF)/ThioMac-Ifnb-Expression/Homer	FC.Mgc,LM.Fat	2
X-box(HTH)/NPC-H3K4me1-ChIP-Seq(GSE16256)/Homer	FC.InN.Vip.Npy,FC.L5.Deptor	2
ZBTB33(Zf)/GM12878-ZBTB33-ChIP-Seq(GSE32465)/Homer	HT.Macg,HT.SMC	2
Ap4(bHLH)/AML-Tfap4-ChIP-Seq(GSE45738)/Homer	BM.Plasma	1
AR-halfsite(NR)/LNCaP-AR-ChIP-Seq(GSE27824)/Homer	LM.Skm.Myh4.1	1
Ascl1(bHLH)/NeuralTubes-Ascl1-ChIP-Seq(GSE55840)/Homer	BM.Plasma	1
Atoh1(bHLH)/Cerebellum-Atoh1-ChIP-Seq(GSE22111)/Homer	BM.Plasma	1
Bcl6(Zf)/Liver-Bcl6-ChIP-Seq(GSE31578)/Homer	HT.SMC	1
BMAL1(bHLH)/Liver-Bmal1-ChIP-Seq(GSE39860)/Homer	BM.Macg	1
BORIS(Zf)/K562-CTCFL-ChIP-Seq(GSE32465)/Homer	FC.Mgc	1
Brn1(POU,Homeobox)/NPC-Brn1-ChIP-Seq(GSE35496)/Homer	BM.Plasma	1
bZIP:IRF(bZIP,IRF)/Th17-BatF-ChIP-Seq(GSE39756)/Homer	BM.Plasma	1
CEBP:AP1(bZIP)/ThioMac-CEBPb-ChIP-Seq(GSE21512)/Homer	FC.L4	1
CEBP(bZIP)/ThioMac-CEBPb-ChIP-Seq(GSE21512)/Homer	LM.Fat	1
CHR(?)/Hela-CellCycle-Expression/Homer	BM.Plasma	1
CLOCK(bHLH)/Liver-Clock-ChIP-Seq(GSE39860)/Homer	BM.Macg	1
CTCF(Zf)/CD4+-CTCF-ChIP-Seq(Barski_et_al.)/Homer	FC.Mgc	1
Cux2(Homeobox)/Liver-Cux2-ChIP-Seq(GSE35985)/Homer	BM.Neutrophil.Il1b	1
E2A(bHLH)/proBcell-E2A-ChIP-Seq(GSE21978)/Homer	BM.Plasma	1
E2F1(E2F)/Hela-E2F1-ChIP-Seq(GSE22478)/Homer	HT.Macg	1
E2F4(E2F)/K562-E2F4-ChIP-Seq(GSE31477)/Homer	BM.Plasma	1
EBF(EBF)/proBcell-EBF-ChIP-Seq(GSE21978)/Homer	HT.SMC	1
EBF1(EBF)/Near-E2A-ChIP-Seq(GSE21512)/Homer	HT.SMC	1
Egr1(Zf)/K562-Egr1-ChIP-Seq(GSE32465)/Homer	FC.L5.Deptor	1
Egr2(Zf)/Thymocytes-Egr2-ChIP-Seq(GSE34254)/Homer	FC.L5.Deptor	1
Elk1(ETS)/Hela-Elk1-ChIP-Seq(GSE31477)/Homer	HT.Endo	1
ERE(NR),IR3/MCF7-ERa-ChIP-Seq(Unpublished)/Homer	HT.CM	1
Esrrb(NR)/mES-Esrrb-ChIP-Seq(GSE11431)/Homer	BM.Monocyte	1
ETS:E-box(ETS,bHLH)/HPC7-Scl-ChIP-Seq(GSE22178)/Homer	BM.Plasma	1
ETS:RUNX(ETS,Runt)/Jurkat-RUNX1-ChIP-Seq(GSE17954)/Homer	HT.Endo	1
Fox:Ebox(Forkhead,bHLH)/Panc1-Foxa2-ChIP-Seq(GSE47459)/Homer	HT.SMC	1
FOXA1(Forkhead)/LNCAP-FOXA1-ChIP-Seq(GSE27824)/Homer	FC.L4	1
Foxh1(Forkhead)/hESC-FOXH1-ChIP-Seq(GSE29422)/Homer	FC.L4	1
GATA(Zf),IR4/iTreg-Gata3-ChIP-Seq(GSE20898)/Homer	LM.Macg	1
GATA3(Zf),DR4/iTreg-Gata3-ChIP-Seq(GSE20898)/Homer	HT.Macg	1
GATA3(Zf)/iTreg-Gata3-ChIP-Seq(GSE20898)/Homer	HT.Endocardial	1
GSC(Homeobox)/FrogEmbryos-GSC-ChIP-Seq(DRA000576)/Homer	FC.L4	1
HEB(bHLH)/mES-Heb-ChIP-Seq(GSE53233)/Homer	BM.Plasma	1
HNF1b(Homeobox)/PDAC-HNF1B-ChIP-Seq(GSE64557)/Homer	BM.Naive_B_cell	1
IRF4(IRF)/GM12878-IRF4-ChIP-Seq(GSE32465)/Homer	BM.Plasma	1
IRF8(IRF)/BMDM-IRF8-ChIP-Seq(GSE77884)/Homer	BM.Plasma	1
ISRE(IRF)/ThioMac-LPS-Expression(GSE23622)/Homer	BM.Plasma	1
Lhx2(Homeobox)/HFSC-Lhx2-ChIP-Seq(GSE48068)/Homer	FC.L5.Deptor	1
Mef2a(MADS)/HL1-Mef2a.biotin-ChIP-Seq(GSE21529)/Homer	LM.Skm.Myh4.1	1
MITF(bHLH)/MastCells-MITF-ChIP-Seq(GSE48085)/Homer	BM.Macg	1
MYB(HTH)/ERMYB-Myb-ChIPSeq(GSE22095)/Homer	BM.Plasma	1
Myf5(bHLH)/GM-Myf5-ChIP-Seq(GSE24852)/Homer	BM.Plasma	1
NeuroG2(bHLH)/Fibroblast-NeuroG2-ChIP-Seq(GSE75910)/Homer	BM.Plasma	1
NF1:FOXA1(CTF,Forkhead)/LNCAP-FOXA1-ChIP-Seq(GSE27824)/Homer	HT.SMC	1
NFkB-p50,p52(RHD)/Monocyte-p50-ChIP-Chip(Schreiber_et_al.)/Homer	BM.Monocyte	1
NFkB-p65-Rel(RHD)/ThioMac-LPS-Expression(GSE23622)/Homer	BM.Monocyte	1
NFkB-p65(RHD)/GM12787-p65-ChIP-Seq(GSE19485)/Homer	BM.Monocyte	1
NRF(NRF)/Promoter/Homer	HT.Endo	1
Nur77(NR)/K562-NR4A1-ChIP-Seq(GSE31363)/Homer	BM.Monocyte	1
Oct2(POU,Homeobox)/Bcell-Oct2-ChIP-Seq(GSE21512)/Homer	BM.Plasma	1
Oct4(POU,Homeobox)/mES-Oct4-ChIP-Seq(GSE11431)/Homer	BM.Plasma	1
Oct6(POU,Homeobox)/NPC-Pou3f1-ChIP-Seq(GSE35496)/Homer	BM.Plasma	1
p63(p53)/Keratinocyte-p63-ChIP-Seq(GSE17611)/Homer	LM.Fat	1
PAX5(Paired,Homeobox)/GM12878-PAX5-ChIP-Seq(GSE32465)/Homer	BM.Naive_B_cell	1
Pax7(Paired,Homeobox),long/Myoblast-Pax7-ChIP-Seq(GSE25064)/Homer	LM.Fat	1
PBX1(Homeobox)/MCF7-PBX1-ChIP-Seq(GSE28007)/Homer	LM.Fat	1
Pit1(Homeobox)/GCrat-Pit1-ChIP-Seq(GSE58009)/Homer	DH.Sub_Ent	1
PPARE(NR),DR1/3T3L1-Pparg-ChIP-Seq(GSE13511)/Homer	BM.Monocyte	1
PR(NR)/T47D-PR-ChIP-Seq(GSE31130)/Homer	LM.Skm.Myh4.1	1
Prop1(Homeobox)/GHFT1-PROP1.biotin-ChIP-Seq(GSE77302)/Homer	HT.SMC	1
Ptf1a(bHLH)/Panc1-Ptf1a-ChIP-Seq(GSE47459)/Homer	BM.Plasma	1
RBPJ:Ebox(?,bHLH)/Panc1-Rbpj1-ChIP-Seq(GSE47459)/Homer	FC.L4	1
Rfx6(HTH)/Min6b1-Rfx6.HA-ChIP-Seq(GSE62844)/Homer	HT.Endo	1
RUNX(Runt)/HPC7-Runx1-ChIP-Seq(GSE22178)/Homer	HT.Macg	1
Six1(Homeobox)/Myoblast-Six1-ChIP-Chip(GSE20150)/Homer	LM.Skm.Myh4.1	1
Six2(Homeobox)/NephronProgenitor-Six2-ChIP-Seq(GSE39837)/Homer	LM.Skm.Myh4.1	1
Sox10(HMG)/SciaticNerve-Sox3-ChIP-Seq(GSE35132)/Homer	HT.Endo	1
Sox17(HMG)/Endoderm-Sox17-ChIP-Seq(GSE61475)/Homer	HT.Endo	1
Sox2(HMG)/mES-Sox2-ChIP-Seq(GSE11431)/Homer	HT.Endo	1
Sox3(HMG)/NPC-Sox3-ChIP-Seq(GSE33059)/Homer	HT.Endo	1
Sox4(HMG)/proB-Sox4-ChIP-Seq(GSE50066)/Homer	HT.Endo	1
Sox6(HMG)/Myotubes-Sox6-ChIP-Seq(GSE32627)/Homer	HT.Endo	1
Stat3+il21(Stat)/CD4-Stat3-ChIP-Seq(GSE19198)/Homer	BM.Neutrophil.Gpr27	1
STAT4(Stat)/CD4-Stat4-ChIP-Seq(GSE22104)/Homer	HT.Endo	1
Tcf12(bHLH)/GM12878-Tcf12-ChIP-Seq(GSE32465)/Homer	BM.Plasma	1
Tcf21(bHLH)/ArterySmoothMuscle-Tcf21-ChIP-Seq(GSE61369)/Homer	BM.Plasma	1
TEAD2(TEA)/Py2T-Tead2-ChIP-Seq(GSE55709)/Homer	LM.Fat	1
TEAD4(TEA)/Tropoblast-Tead4-ChIP-Seq(GSE37350)/Homer	LM.Fat	1
TFE3(bHLH)/MEF-TFE3-ChIP-Seq(GSE75757)/Homer	HT.Endo	1
TR4(NR),DR1/Hela-TR4-ChIP-Seq(GSE24685)/Homer	HT.Endo	1
USF1(bHLH)/GM12878-Usf1-ChIP-Seq(GSE32465)/Homer	BM.Macg	1
Usf2(bHLH)/C2C12-Usf2-ChIP-Seq(GSE36030)/Homer	BM.Macg	1
YY1(Zf)/Promoter/Homer	LM.Skm.Myh1	1
Zfp809(Zf)/ES-Zfp809-ChIP-Seq(GSE70799)/Homer	LM.Fat	1
ZFX(Zf)/mES-Zfx-ChIP-Seq(GSE11431)/Homer	LM.Fat	1
Zic(Zf)/Cerebellum-ZIC1.2-ChIP-Seq(GSE60731)/Homer	FC.L5.Deptor	1
Zic3(Zf)/mES-Zic3-ChIP-Seq(GSE37889)/Homer	FC.L5.Deptor	1
ZNF675(Zf)/HEK293-ZNF675.GFP-ChIP-Seq(GSE58341)/Homer	FC.L4	1
