# Supplementary material for: Single-cell epigenome analysis reveals age-associated decay of heterochromatin domains in excitatory neurons in the mouse brain
Source: Cell Res. 2022 Oct 7;32(11):1008–21. doi: 10.1038/s41422-022-00719-6 (PMC9652396; doi:10.1038/s41422-022-00719-6)
Supplement: Supplementary file 20 — Supplementary Table S3 [file 41422_2022_719_MOESM20_ESM.xlsx]

## Sheet: GOBP_enrichment_by_cell_type
Supplementary Table S3. GO Biological Pathway enrichment for age-dependent cCREs in each cell type
tissue	cluster	celltype	category	ID.Desc	BinomFdrQ	RegionFoldEnrich
BM	1	BM.1.Neutrophil.Il1b	down	GO:1903037:regulation of leukocyte cell-cell adhesion	9.98797e-08	2.35465
BM	1	BM.1.Neutrophil.Il1b	down	GO:0002697:regulation of immune effector process	1.27036e-07	2.54047
BM	1	BM.1.Neutrophil.Il1b	down	GO:0009617:response to bacterium	1.34073e-07	2.13552
BM	1	BM.1.Neutrophil.Il1b	down	GO:0046847:filopodium assembly	2.98032e-07	13.7633
BM	1	BM.1.Neutrophil.Il1b	down	GO:0050863:regulation of T cell activation	3.6627e-07	2.3532
BM	1	BM.1.Neutrophil.Il1b	down	GO:0050868:negative regulation of T cell activation	9.48767e-07	3.29287
BM	1	BM.1.Neutrophil.Il1b	down	GO:0007159:leukocyte cell-cell adhesion	9.31354e-07	2.30654
BM	1	BM.1.Neutrophil.Il1b	down	GO:0090022:regulation of neutrophil chemotaxis	6.28885e-06	6.33467
BM	1	BM.1.Neutrophil.Il1b	down	GO:1903038:negative regulation of leukocyte cell-cell adhesion	9.04767e-06	2.95013
BM	1	BM.1.Neutrophil.Il1b	down	GO:1902622:regulation of neutrophil migration	1.27306e-05	5.93507
BM	1	BM.1.Neutrophil.Il1b	down	GO:0090023:positive regulation of neutrophil chemotaxis	2.69175e-05	7.27707
BM	1	BM.1.Neutrophil.Il1b	down	GO:0071624:positive regulation of granulocyte chemotaxis	3.07891e-05	7.1459
BM	1	BM.1.Neutrophil.Il1b	down	GO:0071593:lymphocyte aggregation	4.85231e-05	2.16272
BM	1	BM.1.Neutrophil.Il1b	down	GO:0002237:response to molecule of bacterial origin	4.80331e-05	2.09231
BM	1	BM.1.Neutrophil.Il1b	down	GO:1902624:positive regulation of neutrophil migration	5.1744e-05	6.72513
BM	1	BM.1.Neutrophil.Il1b	down	GO:0002685:regulation of leukocyte migration	6.74104e-05	2.65245
BM	1	BM.1.Neutrophil.Il1b	down	GO:0070486:leukocyte aggregation	7.71173e-05	2.12143
BM	1	BM.1.Neutrophil.Il1b	down	GO:0051250:negative regulation of lymphocyte activation	8.07305e-05	2.54107
BM	1	BM.1.Neutrophil.Il1b	down	GO:0022408:negative regulation of cell-cell adhesion	0.000165472	2.3847
BM	1	BM.1.Neutrophil.Il1b	down	GO:0042129:regulation of T cell proliferation	0.000173068	2.47939
BM	1	BM.1.Neutrophil.Il1b	down	GO:0016197:endosomal transport	0.000176346	2.47454
BM	1	BM.1.Neutrophil.Il1b	down	GO:0002695:negative regulation of leukocyte activation	0.000269559	2.35265
BM	1	BM.1.Neutrophil.Il1b	down	GO:0002823:negative regulation of adaptive immune response based on somatic recombination of immune receptors built from immunoglobulin superfamily domains	0.000272247	4.72667
BM	1	BM.1.Neutrophil.Il1b	down	GO:0010259:multicellular organism aging	0.000271893	4.16116
BM	1	BM.1.Neutrophil.Il1b	down	GO:0042130:negative regulation of T cell proliferation	0.000292049	3.57452
BM	1	BM.1.Neutrophil.Il1b	down	GO:0002699:positive regulation of immune effector process	0.000325051	2.43103
BM	1	BM.1.Neutrophil.Il1b	down	GO:0032461:positive regulation of protein oligomerization	0.000340045	5.97957
BM	1	BM.1.Neutrophil.Il1b	up	GO:0002237:response to molecule of bacterial origin	9.33315e-35	3.40999
BM	1	BM.1.Neutrophil.Il1b	up	GO:0009607:response to biotic stimulus	1.96571e-32	2.51334
BM	1	BM.1.Neutrophil.Il1b	up	GO:0051707:response to other organism	2.84094e-31	2.52532
BM	1	BM.1.Neutrophil.Il1b	up	GO:0043207:response to external biotic stimulus	7.13374e-31	2.50342
BM	1	BM.1.Neutrophil.Il1b	up	GO:0032496:response to lipopolysaccharide	1.20326e-30	3.25644
BM	1	BM.1.Neutrophil.Il1b	up	GO:0009617:response to bacterium	2.18186e-28	2.71469
BM	1	BM.1.Neutrophil.Il1b	up	GO:0071216:cellular response to biotic stimulus	1.50841e-27	4.01444
BM	1	BM.1.Neutrophil.Il1b	up	GO:0071219:cellular response to molecule of bacterial origin	6.30619e-25	3.97273
BM	1	BM.1.Neutrophil.Il1b	up	GO:0071345:cellular response to cytokine stimulus	4.67369e-23	2.20257
BM	1	BM.1.Neutrophil.Il1b	up	GO:0034097:response to cytokine	1.57555e-22	2.07951
BM	1	BM.1.Neutrophil.Il1b	up	GO:0002684:positive regulation of immune system process	1.17871e-20	2.10058
BM	1	BM.1.Neutrophil.Il1b	up	GO:0071222:cellular response to lipopolysaccharide	1.35457e-20	3.68941
BM	1	BM.1.Neutrophil.Il1b	up	GO:0006955:immune response	1.69612e-20	2.09667
BM	1	BM.1.Neutrophil.Il1b	up	GO:0001817:regulation of cytokine production	1.09274e-18	2.19112
BM	1	BM.1.Neutrophil.Il1b	up	GO:0045408:regulation of interleukin-6 biosynthetic process	1.44055e-18	9.93238
BM	1	BM.1.Neutrophil.Il1b	up	GO:0019221:cytokine-mediated signaling pathway	1.84525e-18	2.73544
BM	1	BM.1.Neutrophil.Il1b	up	GO:0001819:positive regulation of cytokine production	1.14489e-16	2.42945
BM	1	BM.1.Neutrophil.Il1b	up	GO:0002274:myeloid leukocyte activation	1.29789e-15	4.07789
BM	1	BM.1.Neutrophil.Il1b	up	GO:0031347:regulation of defense response	3.6826e-15	2.17049
BM	1	BM.1.Neutrophil.Il1b	up	GO:0042035:regulation of cytokine biosynthetic process	4.27834e-14	3.83866
BM	1	BM.1.Neutrophil.Il1b	up	GO:0031331:positive regulation of cellular catabolic process	9.55683e-14	2.67835
BM	1	BM.1.Neutrophil.Il1b	up	GO:0042108:positive regulation of cytokine biosynthetic process	2.44942e-13	4.89197
BM	1	BM.1.Neutrophil.Il1b	up	GO:0045087:innate immune response	3.10049e-13	2.302
BM	1	BM.1.Neutrophil.Il1b	up	GO:0045088:regulation of innate immune response	5.65937e-13	2.80029
BM	1	BM.1.Neutrophil.Il1b	up	GO:0050715:positive regulation of cytokine secretion	6.71385e-13	3.46501
BM	1	BM.1.Neutrophil.Il1b	up	GO:0002687:positive regulation of leukocyte migration	7.92525e-13	3.59688
BM	1	BM.1.Neutrophil.Il1b	up	GO:0006954:inflammatory response	1.42399e-12	2.23329
BM	1	BM.1.Neutrophil.Il1b	up	GO:0044712:single-organism catabolic process	2.53717e-12	2.01231
BM	1	BM.1.Neutrophil.Il1b	up	GO:0032729:positive regulation of interferon-gamma production	3.91552e-12	3.84743
BM	1	BM.1.Neutrophil.Il1b	up	GO:0050778:positive regulation of immune response	6.4132e-12	2.23481
BM	1	BM.1.Neutrophil.Il1b	up	GO:0002831:regulation of response to biotic stimulus	7.09861e-12	3.29451
BM	1	BM.1.Neutrophil.Il1b	up	GO:0002252:immune effector process	1.50596e-11	2.2518
BM	1	BM.1.Neutrophil.Il1b	up	GO:0031329:regulation of cellular catabolic process	2.00741e-11	2.18093
BM	1	BM.1.Neutrophil.Il1b	up	GO:0050707:regulation of cytokine secretion	3.31359e-11	2.77669
BM	1	BM.1.Neutrophil.Il1b	up	GO:0051056:regulation of small GTPase mediated signal transduction	1.0321e-10	2.17083
BM	1	BM.1.Neutrophil.Il1b	up	GO:0032757:positive regulation of interleukin-8 production	1.39182e-10	5.76101
BM	10	BM.10.Macg	down	GO:0022407:regulation of cell-cell adhesion	1.62648e-08	2.14237
BM	10	BM.10.Macg	down	GO:1903706:regulation of hemopoiesis	2.82242e-07	2.06423
BM	10	BM.10.Macg	down	GO:1903037:regulation of leukocyte cell-cell adhesion	1.30073e-06	2.16495
BM	10	BM.10.Macg	down	GO:0006650:glycerophospholipid metabolic process	4.11044e-06	2.74603
BM	10	BM.10.Macg	down	GO:1903708:positive regulation of hemopoiesis	9.96986e-06	2.33491
BM	10	BM.10.Macg	down	GO:1902105:regulation of leukocyte differentiation	1.35482e-05	2.06813
BM	10	BM.10.Macg	down	GO:0008654:phospholipid biosynthetic process	1.5179e-05	3.01546
BM	10	BM.10.Macg	down	GO:0050863:regulation of T cell activation	1.72346e-05	2.10561
BM	10	BM.10.Macg	down	GO:0006644:phospholipid metabolic process	2.21827e-05	2.32541
BM	10	BM.10.Macg	down	GO:1902107:positive regulation of leukocyte differentiation	2.83397e-05	2.4286
BM	10	BM.10.Macg	down	GO:0045017:glycerolipid biosynthetic process	5.54146e-05	2.97131
BM	10	BM.10.Macg	down	GO:0034620:cellular response to unfolded protein	5.95867e-05	4.43467
BM	10	BM.10.Macg	down	GO:0022408:negative regulation of cell-cell adhesion	7.06224e-05	2.37624
BM	10	BM.10.Macg	down	GO:0046474:glycerophospholipid biosynthetic process	8.01193e-05	3.03583
BM	10	BM.10.Macg	down	GO:2001242:regulation of intrinsic apoptotic signaling pathway	0.000114601	2.7879
BM	10	BM.10.Macg	down	GO:0045619:regulation of lymphocyte differentiation	0.00013776	2.2754
BM	10	BM.10.Macg	down	GO:0045580:regulation of T cell differentiation	0.000163733	2.39815
BM	10	BM.10.Macg	down	GO:2001243:negative regulation of intrinsic apoptotic signaling pathway	0.000195338	3.28959
BM	10	BM.10.Macg	down	GO:0000077:DNA damage checkpoint	0.000258533	3.21971
BM	10	BM.10.Macg	down	GO:0046486:glycerolipid metabolic process	0.000295115	2.12647
BM	10	BM.10.Macg	down	GO:0022409:positive regulation of cell-cell adhesion	0.000300311	2.03413
BM	10	BM.10.Macg	down	GO:0031570:DNA integrity checkpoint	0.000380946	3.11282
BM	10	BM.10.Macg	down	GO:0042129:regulation of T cell proliferation	0.000506251	2.30808
BM	10	BM.10.Macg	down	GO:0030968:endoplasmic reticulum unfolded protein response	0.000645428	4.16102
BM	10	BM.10.Macg	down	GO:0045577:regulation of B cell differentiation	0.000918095	4.01398
BM	10	BM.10.Macg	down	GO:0002274:myeloid leukocyte activation	0.00129216	2.69204
BM	10	BM.10.Macg	up	GO:0006403:RNA localization	2.64243e-07	2.69489
BM	10	BM.10.Macg	up	GO:0002250:adaptive immune response	2.95514e-06	2.01558
BM	10	BM.10.Macg	up	GO:0002460:adaptive immune response based on somatic recombination of immune receptors built from immunoglobulin superfamily domains	5.05409e-06	2.39946
BM	10	BM.10.Macg	up	GO:1903555:regulation of tumor necrosis factor superfamily cytokine production	1.53801e-05	2.31777
BM	10	BM.10.Macg	up	GO:0002224:toll-like receptor signaling pathway	1.87295e-05	3.04438
BM	10	BM.10.Macg	up	GO:0006909:phagocytosis	2.95647e-05	2.43629
BM	10	BM.10.Macg	up	GO:0002274:myeloid leukocyte activation	3.17858e-05	2.45885
BM	10	BM.10.Macg	up	GO:0010875:positive regulation of cholesterol efflux	5.37484e-05	6.46197
BM	10	BM.10.Macg	up	GO:0016032:viral process	6.9366e-05	2.19024
BM	10	BM.10.Macg	up	GO:0010614:negative regulation of cardiac muscle hypertrophy	9.11527e-05	3.53258
BM	10	BM.10.Macg	up	GO:0032680:regulation of tumor necrosis factor production	0.00011196	2.18329
BM	10	BM.10.Macg	up	GO:0002366:leukocyte activation involved in immune response	0.000114669	2.08357
BM	10	BM.10.Macg	up	GO:0014049:positive regulation of glutamate secretion	0.000116534	6.52761
BM	10	BM.10.Macg	up	GO:0060711:labyrinthine layer development	0.000170676	2.55672
BM	10	BM.10.Macg	up	GO:0014741:negative regulation of muscle hypertrophy	0.000172343	3.34673
BM	10	BM.10.Macg	up	GO:2001244:positive regulation of intrinsic apoptotic signaling pathway	0.000193483	3.20453
BM	11	BM.11.MeSC	down	GO:0002682:regulation of immune system process	5.28161e-10	2.03654
BM	11	BM.11.MeSC	down	GO:0002684:positive regulation of immune system process	2.56752e-08	2.24606
BM	11	BM.11.MeSC	down	GO:0002690:positive regulation of leukocyte chemotaxis	1.90188e-07	5.68877
BM	11	BM.11.MeSC	down	GO:0030155:regulation of cell adhesion	1.95362e-07	2.03592
BM	11	BM.11.MeSC	down	GO:0022407:regulation of cell-cell adhesion	1.06688e-06	2.40899
BM	11	BM.11.MeSC	down	GO:0002687:positive regulation of leukocyte migration	1.94951e-06	4.4316
BM	11	BM.11.MeSC	down	GO:0050865:regulation of cell activation	3.50084e-06	2.21199
BM	11	BM.11.MeSC	down	GO:0002688:regulation of leukocyte chemotaxis	5.07789e-06	4.50397
BM	11	BM.11.MeSC	down	GO:0051707:response to other organism	6.65958e-06	2.11944
BM	11	BM.11.MeSC	down	GO:0002263:cell activation involved in immune response	6.53354e-06	3.57899
BM	11	BM.11.MeSC	down	GO:0002366:leukocyte activation involved in immune response	7.78891e-06	3.6478
BM	11	BM.11.MeSC	down	GO:0043207:response to external biotic stimulus	8.26437e-06	2.10106
BM	11	BM.11.MeSC	down	GO:0002285:lymphocyte activation involved in immune response	1.37377e-05	4.03541
BM	11	BM.11.MeSC	down	GO:0046649:lymphocyte activation	1.74676e-05	2.31972
BM	11	BM.11.MeSC	down	GO:0045321:leukocyte activation	1.6858e-05	2.21026
BM	11	BM.11.MeSC	down	GO:0002694:regulation of leukocyte activation	3.58917e-05	2.14581
BM	11	BM.11.MeSC	down	GO:1901741:positive regulation of myoblast fusion	3.66842e-05	9.80232
BM	11	BM.11.MeSC	down	GO:0001775:cell activation	4.4707e-05	2.0336
BM	11	BM.11.MeSC	down	GO:1901739:regulation of myoblast fusion	5.76364e-05	9.25971
BM	11	BM.11.MeSC	down	GO:0002685:regulation of leukocyte migration	5.87476e-05	3.28964
BM	11	BM.11.MeSC	down	GO:0009617:response to bacterium	0.000150274	2.13794
BM	11	BM.11.MeSC	down	GO:1903037:regulation of leukocyte cell-cell adhesion	0.000246842	2.30255
BM	11	BM.11.MeSC	down	GO:0050921:positive regulation of chemotaxis	0.000284691	2.9747
BM	11	BM.11.MeSC	down	GO:0043547:positive regulation of GTPase activity	0.00032087	2.05336
BM	11	BM.11.MeSC	down	GO:0071593:lymphocyte aggregation	0.000320237	2.42832
BM	11	BM.11.MeSC	down	GO:1902105:regulation of leukocyte differentiation	0.000385868	2.27404
BM	11	BM.11.MeSC	down	GO:0007159:leukocyte cell-cell adhesion	0.00038724	2.33035
BM	11	BM.11.MeSC	down	GO:0070486:leukocyte aggregation	0.000432006	2.38197
BM	11	BM.11.MeSC	down	GO:0045785:positive regulation of cell adhesion	0.000452764	2.03283
BM	11	BM.11.MeSC	down	GO:0032103:positive regulation of response to external stimulus	0.000605684	2.33726
BM	11	BM.11.MeSC	down	GO:0051249:regulation of lymphocyte activation	0.000601948	2.06058
BM	11	BM.11.MeSC	down	GO:1903706:regulation of hemopoiesis	0.000809697	2.03053
BM	11	BM.11.MeSC	down	GO:0045088:regulation of innate immune response	0.000801221	2.68713
BM	11	BM.11.MeSC	down	GO:0035947:regulation of gluconeogenesis by regulation of transcription from RNA polymerase II promoter	0.000862269	10.5345
BM	11	BM.11.MeSC	down	GO:2000107:negative regulation of leukocyte apoptotic process	0.000955248	4.33994
BM	11	BM.11.MeSC	up	GO:0051707:response to other organism	2.23739e-15	2.33439
BM	11	BM.11.MeSC	up	GO:0043207:response to external biotic stimulus	3.02046e-15	2.31414
BM	11	BM.11.MeSC	up	GO:1903706:regulation of hemopoiesis	1.56011e-14	2.5312
BM	11	BM.11.MeSC	up	GO:0009607:response to biotic stimulus	1.62412e-14	2.23799
BM	11	BM.11.MeSC	up	GO:0009617:response to bacterium	1.59382e-13	2.45879
BM	11	BM.11.MeSC	up	GO:1902105:regulation of leukocyte differentiation	1.46865e-11	2.59065
BM	11	BM.11.MeSC	up	GO:0002237:response to molecule of bacterial origin	2.71268e-11	2.62982
BM	11	BM.11.MeSC	up	GO:0032496:response to lipopolysaccharide	2.37188e-10	2.56683
BM	11	BM.11.MeSC	up	GO:0045637:regulation of myeloid cell differentiation	7.30003e-10	2.72902
BM	11	BM.11.MeSC	up	GO:0002761:regulation of myeloid leukocyte differentiation	1.74507e-09	3.20805
BM	11	BM.11.MeSC	up	GO:0002683:negative regulation of immune system process	1.4286e-07	2.03461
BM	11	BM.11.MeSC	up	GO:0071219:cellular response to molecule of bacterial origin	1.82352e-07	2.89085
BM	11	BM.11.MeSC	up	GO:0071216:cellular response to biotic stimulus	4.52479e-07	2.7496
BM	11	BM.11.MeSC	up	GO:1903707:negative regulation of hemopoiesis	5.89626e-07	2.68901
BM	11	BM.11.MeSC	up	GO:0042035:regulation of cytokine biosynthetic process	1.24244e-06	3.35873
BM	11	BM.11.MeSC	up	GO:0031348:negative regulation of defense response	1.63472e-06	2.80165
BM	11	BM.11.MeSC	up	GO:0071222:cellular response to lipopolysaccharide	3.45961e-06	2.70813
BM	11	BM.11.MeSC	up	GO:0042534:regulation of tumor necrosis factor biosynthetic process	7.45608e-06	6.61724
BM	11	BM.11.MeSC	up	GO:0002252:immune effector process	1.24538e-05	2.0713
BM	11	BM.11.MeSC	up	GO:0002366:leukocyte activation involved in immune response	3.08097e-05	2.63852
BM	12	BM.12.Basophil	down	GO:0002682:regulation of immune system process	1.4666e-12	2.01616
BM	12	BM.12.Basophil	down	GO:0002684:positive regulation of immune system process	6.9281e-12	2.28677
BM	12	BM.12.Basophil	down	GO:0006955:immune response	1.23067e-11	2.27201
BM	12	BM.12.Basophil	down	GO:0045087:innate immune response	1.10385e-08	2.65507
BM	12	BM.12.Basophil	down	GO:0009607:response to biotic stimulus	2.35231e-08	2.11972
BM	12	BM.12.Basophil	down	GO:0051707:response to other organism	2.25497e-08	2.15327
BM	12	BM.12.Basophil	down	GO:0043207:response to external biotic stimulus	3.1582e-08	2.1346
BM	12	BM.12.Basophil	down	GO:0002683:negative regulation of immune system process	1.67656e-07	2.27353
BM	12	BM.12.Basophil	down	GO:0050776:regulation of immune response	2.94102e-07	2.1524
BM	12	BM.12.Basophil	down	GO:0050778:positive regulation of immune response	1.12938e-06	2.43164
BM	12	BM.12.Basophil	down	GO:0002831:regulation of response to biotic stimulus	6.39642e-06	3.5195
BM	12	BM.12.Basophil	down	GO:0071801:regulation of podosome assembly	6.58272e-06	11.8973
BM	12	BM.12.Basophil	down	GO:0002697:regulation of immune effector process	6.87602e-06	2.51857
BM	12	BM.12.Basophil	down	GO:1902105:regulation of leukocyte differentiation	7.77816e-06	2.3223
BM	12	BM.12.Basophil	down	GO:0031665:negative regulation of lipopolysaccharide-mediated signaling pathway	9.97229e-06	13.5599
BM	12	BM.12.Basophil	down	GO:1902106:negative regulation of leukocyte differentiation	1.03756e-05	3.23768
BM	12	BM.12.Basophil	down	GO:0006954:inflammatory response	1.20809e-05	2.26024
BM	12	BM.12.Basophil	down	GO:0032436:positive regulation of proteasomal ubiquitin-dependent protein catabolic process	2.36613e-05	3.65978
BM	12	BM.12.Basophil	down	GO:0050866:negative regulation of cell activation	2.62425e-05	2.64218
BM	12	BM.12.Basophil	down	GO:0032434:regulation of proteasomal ubiquitin-dependent protein catabolic process	3.64407e-05	3.09274
BM	12	BM.12.Basophil	down	GO:1903707:negative regulation of hemopoiesis	4.14553e-05	2.76367
BM	12	BM.12.Basophil	down	GO:0050863:regulation of T cell activation	4.39093e-05	2.27729
BM	12	BM.12.Basophil	down	GO:0031347:regulation of defense response	5.07425e-05	2.00109
BM	12	BM.12.Basophil	down	GO:0002761:regulation of myeloid leukocyte differentiation	5.361e-05	2.88349
BM	12	BM.12.Basophil	down	GO:0002695:negative regulation of leukocyte activation	6.09049e-05	2.70237
BM	12	BM.12.Basophil	down	GO:1901800:positive regulation of proteasomal protein catabolic process	6.10556e-05	3.31242
BM	12	BM.12.Basophil	down	GO:0042267:natural killer cell mediated cytotoxicity	7.89417e-05	12.0265
BM	12	BM.12.Basophil	down	GO:0002228:natural killer cell mediated immunity	8.18412e-05	11.9493
BM	12	BM.12.Basophil	down	GO:0061136:regulation of proteasomal protein catabolic process	8.27394e-05	2.79167
BM	12	BM.12.Basophil	down	GO:0002699:positive regulation of immune effector process	9.15475e-05	2.77066
BM	12	BM.12.Basophil	down	GO:0031664:regulation of lipopolysaccharide-mediated signaling pathway	0.000102018	5.73689
BM	12	BM.12.Basophil	up	GO:0002252:immune effector process	3.07901e-07	2.52736
BM	12	BM.12.Basophil	up	GO:0050776:regulation of immune response	1.69604e-06	2.06077
BM	12	BM.12.Basophil	up	GO:0002478:antigen processing and presentation of exogenous peptide antigen	4.04165e-06	21.0777
BM	12	BM.12.Basophil	up	GO:0019886:antigen processing and presentation of exogenous peptide antigen via MHC class II	3.97135e-06	28.9536
BM	12	BM.12.Basophil	up	GO:0019884:antigen processing and presentation of exogenous antigen	1.33643e-05	13.6482
BM	12	BM.12.Basophil	up	GO:0019882:antigen processing and presentation	2.42471e-05	5.1935
BM	12	BM.12.Basophil	up	GO:0046685:response to arsenic-containing substance	6.06203e-05	7.17404
BM	12	BM.12.Basophil	up	GO:0048711:positive regulation of astrocyte differentiation	0.000195479	6.93889
BM	12	BM.12.Basophil	up	GO:0045619:regulation of lymphocyte differentiation	0.000249943	2.46531
BM	12	BM.12.Basophil	up	GO:0050864:regulation of B cell activation	0.000285827	2.82881
BM	12	BM.12.Basophil	up	GO:1903708:positive regulation of hemopoiesis	0.000514124	2.27522
BM	12	BM.12.Basophil	up	GO:0002263:cell activation involved in immune response	0.000520282	2.66519
BM	12	BM.12.Basophil	up	GO:0002366:leukocyte activation involved in immune response	0.00052024	2.7199
BM	12	BM.12.Basophil	up	GO:1902107:positive regulation of leukocyte differentiation	0.000535598	2.42989
BM	12	BM.12.Basophil	up	GO:0002763:positive regulation of myeloid leukocyte differentiation	0.00053713	3.54045
BM	12	BM.12.Basophil	up	GO:0048872:homeostasis of number of cells	0.000618566	2.21934
BM	12	BM.12.Basophil	up	GO:0030218:erythrocyte differentiation	0.000692105	3.44132
BM	12	BM.12.Basophil	up	GO:0034101:erythrocyte homeostasis	0.000773865	3.2784
BM	12	BM.12.Basophil	up	GO:0030279:negative regulation of ossification	0.000812674	2.80771
BM	12	BM.12.Basophil	up	GO:0045639:positive regulation of myeloid cell differentiation	0.000907284	2.86021
BM	12	BM.12.Basophil	up	GO:0002819:regulation of adaptive immune response	0.00115678	2.73024
BM	12	BM.12.Basophil	up	GO:0048541:Peyer's patch development	0.00142837	7.65847
BM	12	BM.12.Basophil	up	GO:0002495:antigen processing and presentation of peptide antigen via MHC class II	0.00146638	9.27128
BM	12	BM.12.Basophil	up	GO:0002443:leukocyte mediated immunity	0.00148834	2.7331
BM	12	BM.12.Basophil	up	GO:0002821:positive regulation of adaptive immune response	0.00161518	3.16488
BM	12	BM.12.Basophil	up	GO:0002504:antigen processing and presentation of peptide or polysaccharide antigen via MHC class II	0.001593	9.07339
BM	12	BM.12.Basophil	up	GO:0030099:myeloid cell differentiation	0.00192635	2.16423
BM	12	BM.12.Basophil	up	GO:2001242:regulation of intrinsic apoptotic signaling pathway	0.00192759	2.7391
BM	12	BM.12.Basophil	up	GO:0030098:lymphocyte differentiation	0.00195826	2.00068
BM	12	BM.12.Basophil	up	GO:0031572:G2 DNA damage checkpoint	0.00237637	4.80776
BM	12	BM.12.Basophil	up	GO:0002335:mature B cell differentiation	0.00274344	5.17728
BM	12	BM.12.Basophil	up	GO:0002262:myeloid cell homeostasis	0.00280664	2.65004
BM	13	BM.13.Dendritic	down	GO:0002684:positive regulation of immune system process	1.2811e-07	2.10947
BM	13	BM.13.Dendritic	down	GO:0051131:chaperone-mediated protein complex assembly	6.41178e-05	18.0136
BM	13	BM.13.Dendritic	down	GO:0030865:cortical cytoskeleton organization	0.00437939	5.31654
BM	13	BM.13.Dendritic	down	GO:0002260:lymphocyte homeostasis	0.00474951	4.14562
BM	13	BM.13.Dendritic	down	GO:0043029:T cell homeostasis	0.00493313	6.08026
BM	13	BM.13.Dendritic	down	GO:0050778:positive regulation of immune response	0.00500488	2.06204
BM	13	BM.13.Dendritic	down	GO:0050764:regulation of phagocytosis	0.00594503	3.86285
BM	13	BM.13.Dendritic	down	GO:0002252:immune effector process	0.00610831	2.07725
BM	13	BM.13.Dendritic	down	GO:0051251:positive regulation of lymphocyte activation	0.0109905	2.1246
BM	13	BM.13.Dendritic	down	GO:1903039:positive regulation of leukocyte cell-cell adhesion	0.0134636	2.26635
BM	13	BM.13.Dendritic	down	GO:0050863:regulation of T cell activation	0.013353	2.00693
BM	13	BM.13.Dendritic	down	GO:0002696:positive regulation of leukocyte activation	0.0144926	2.01636
BM	13	BM.13.Dendritic	down	GO:0050870:positive regulation of T cell activation	0.0146806	2.30946
BM	13	BM.13.Dendritic	down	GO:0002831:regulation of response to biotic stimulus	0.0180884	2.72675
BM	13	BM.13.Dendritic	down	GO:0006909:phagocytosis	0.0199524	2.88653
BM	13	BM.13.Dendritic	down	GO:0002685:regulation of leukocyte migration	0.0249866	2.43275
BM	13	BM.13.Dendritic	down	GO:0048872:homeostasis of number of cells	0.0261748	2.06434
BM	13	BM.13.Dendritic	down	GO:0032464:positive regulation of protein homooligomerization	0.0265149	7.89823
BM	13	BM.13.Dendritic	down	GO:0001776:leukocyte homeostasis	0.0266357	2.96983
BM	13	BM.13.Dendritic	down	GO:0045732:positive regulation of protein catabolic process	0.0347054	2.04036
BM	13	BM.13.Dendritic	down	GO:0002643:regulation of tolerance induction	0.0344015	4.56573
BM	13	BM.13.Dendritic	down	GO:0044033:multi-organism metabolic process	0.0394856	5.00285
BM	13	BM.13.Dendritic	down	GO:1902107:positive regulation of leukocyte differentiation	0.042461	2.16047
BM	13	BM.13.Dendritic	down	GO:0061009:common bile duct development	0.0423281	5.69414
BM	13	BM.13.Dendritic	down	GO:0055093:response to hyperoxia	0.0431848	6.79305
BM	13	BM.13.Dendritic	down	GO:0001782:B cell homeostasis	0.0498634	3.81798
BM	13	BM.13.Dendritic	up	GO:0009607:response to biotic stimulus	1.07395e-07	2.17206
BM	13	BM.13.Dendritic	up	GO:0051707:response to other organism	9.33381e-07	2.11752
BM	13	BM.13.Dendritic	up	GO:0043207:response to external biotic stimulus	1.26472e-06	2.09916
BM	13	BM.13.Dendritic	up	GO:0022408:negative regulation of cell-cell adhesion	8.53507e-06	3.05061
BM	13	BM.13.Dendritic	up	GO:0001817:regulation of cytokine production	1.4984e-05	2.05095
BM	13	BM.13.Dendritic	up	GO:1903706:regulation of hemopoiesis	1.88505e-05	2.18285
BM	13	BM.13.Dendritic	up	GO:0045646:regulation of erythrocyte differentiation	2.41313e-05	5.32454
BM	13	BM.13.Dendritic	up	GO:0050776:regulation of immune response	3.4977e-05	2.04541
BM	13	BM.13.Dendritic	up	GO:0001782:B cell homeostasis	3.7582e-05	5.86665
BM	13	BM.13.Dendritic	up	GO:0051249:regulation of lymphocyte activation	0.000101775	2.10252
BM	13	BM.13.Dendritic	up	GO:0016337:single organismal cell-cell adhesion	0.000102903	2.09977
BM	13	BM.13.Dendritic	up	GO:0022407:regulation of cell-cell adhesion	0.000104189	2.06298
BM	13	BM.13.Dendritic	up	GO:0042541:hemoglobin biosynthetic process	0.000190135	11.8199
BM	13	BM.13.Dendritic	up	GO:1902105:regulation of leukocyte differentiation	0.000186724	2.23953
BM	13	BM.13.Dendritic	up	GO:0071216:cellular response to biotic stimulus	0.00019135	2.83076
BM	13	BM.13.Dendritic	up	GO:0051250:negative regulation of lymphocyte activation	0.000236523	2.84302
BM	13	BM.13.Dendritic	up	GO:0020027:hemoglobin metabolic process	0.000322425	8.71585
BM	13	BM.13.Dendritic	up	GO:0001935:endothelial cell proliferation	0.00040208	5.78017
BM	13	BM.13.Dendritic	up	GO:0002695:negative regulation of leukocyte activation	0.00048581	2.64939
BM	13	BM.13.Dendritic	up	GO:0050863:regulation of T cell activation	0.000490535	2.21403
BM	13	BM.13.Dendritic	up	GO:0042129:regulation of T cell proliferation	0.000494324	2.75488
BM	13	BM.13.Dendritic	up	GO:0045637:regulation of myeloid cell differentiation	0.000498322	2.38597
BM	13	BM.13.Dendritic	up	GO:0042110:T cell activation	0.000633904	2.25837
BM	13	BM.13.Dendritic	up	GO:0071593:lymphocyte aggregation	0.000652484	2.25283
BM	13	BM.13.Dendritic	up	GO:1903037:regulation of leukocyte cell-cell adhesion	0.000712219	2.11611
BM	13	BM.13.Dendritic	up	GO:0050866:negative regulation of cell activation	0.000719564	2.47222
BM	13	BM.13.Dendritic	up	GO:0016239:positive regulation of macroautophagy	0.000726766	4.23157
BM	13	BM.13.Dendritic	up	GO:2001233:regulation of apoptotic signaling pathway	0.00074628	2.00811
BM	13	BM.13.Dendritic	up	GO:0070486:leukocyte aggregation	0.000822673	2.20983
BM	13	BM.13.Dendritic	up	GO:0007159:leukocyte cell-cell adhesion	0.000856864	2.15319
BM	13	BM.13.Dendritic	up	GO:0050714:positive regulation of protein secretion	0.00125891	2.33032
BM	13	BM.13.Dendritic	up	GO:0042130:negative regulation of T cell proliferation	0.00131149	3.91942
BM	13	BM.13.Dendritic	up	GO:0031077:post-embryonic camera-type eye development	0.00165135	7.49831
BM	14	BM.14.Late_Pro_B	down	GO:1903706:regulation of hemopoiesis	3.31481e-06	2.17837
BM	14	BM.14.Late_Pro_B	down	GO:0050728:negative regulation of inflammatory response	2.38965e-05	3.2413
BM	14	BM.14.Late_Pro_B	down	GO:0030099:myeloid cell differentiation	3.33928e-05	2.5411
BM	14	BM.14.Late_Pro_B	down	GO:0045988:negative regulation of striated muscle contraction	4.30352e-05	16.3002
BM	14	BM.14.Late_Pro_B	down	GO:0031348:negative regulation of defense response	8.44506e-05	2.8711
BM	14	BM.14.Late_Pro_B	down	GO:1902105:regulation of leukocyte differentiation	9.64096e-05	2.15972
BM	14	BM.14.Late_Pro_B	down	GO:0097190:apoptotic signaling pathway	0.00063776	2.2126
BM	14	BM.14.Late_Pro_B	down	GO:2000178:negative regulation of neural precursor cell proliferation	0.000665877	5.68619
BM	14	BM.14.Late_Pro_B	down	GO:1903707:negative regulation of hemopoiesis	0.000666941	2.47673
BM	14	BM.14.Late_Pro_B	down	GO:1901532:regulation of hematopoietic progenitor cell differentiation	0.00248217	5.80783
BM	14	BM.14.Late_Pro_B	down	GO:0050727:regulation of inflammatory response	0.00249844	2.06642
BM	14	BM.14.Late_Pro_B	down	GO:0045619:regulation of lymphocyte differentiation	0.00296062	2.23674
BM	14	BM.14.Late_Pro_B	down	GO:0045637:regulation of myeloid cell differentiation	0.00334025	2.08479
BM	14	BM.14.Late_Pro_B	down	GO:1903039:positive regulation of leukocyte cell-cell adhesion	0.00630711	2.1222
BM	14	BM.14.Late_Pro_B	down	GO:0050870:positive regulation of T cell activation	0.00626118	2.18073
BM	14	BM.14.Late_Pro_B	down	GO:0048711:positive regulation of astrocyte differentiation	0.00670452	5.45391
BM	14	BM.14.Late_Pro_B	down	GO:0045932:negative regulation of muscle contraction	0.00740077	4.03021
BM	14	BM.14.Late_Pro_B	down	GO:0090308:regulation of methylation-dependent chromatin silencing	0.00833375	18.5689
BM	14	BM.14.Late_Pro_B	down	GO:0045576:mast cell activation	0.00998225	4.52981
BM	14	BM.14.Late_Pro_B	down	GO:0009912:auditory receptor cell fate commitment	0.0102111	6.73435
BM	14	BM.14.Late_Pro_B	down	GO:2000737:negative regulation of stem cell differentiation	0.0103042	4.49937
BM	14	BM.14.Late_Pro_B	down	GO:0042129:regulation of T cell proliferation	0.010373	2.22197
BM	14	BM.14.Late_Pro_B	down	GO:2000736:regulation of stem cell differentiation	0.0141658	2.64873
BM	14	BM.14.Late_Pro_B	down	GO:0033619:membrane protein proteolysis	0.0175216	5.13931
BM	14	BM.14.Late_Pro_B	down	GO:0060969:negative regulation of gene silencing	0.0176601	5.12359
BM	14	BM.14.Late_Pro_B	down	GO:0097191:extrinsic apoptotic signaling pathway	0.0177958	2.66802
BM	14	BM.14.Late_Pro_B	down	GO:0007265:Ras protein signal transduction	0.0179938	2.23541
BM	14	BM.14.Late_Pro_B	down	GO:0002761:regulation of myeloid leukocyte differentiation	0.0197002	2.16732
BM	14	BM.14.Late_Pro_B	up	GO:1904628:cellular response to phorbol 13-acetate 12-myristate	0.0012687	15.538
BM	14	BM.14.Late_Pro_B	up	GO:1904627:response to phorbol 13-acetate 12-myristate	0.0021268	13.9751
BM	14	BM.14.Late_Pro_B	up	GO:1903313:positive regulation of mRNA metabolic process	0.0048774	6.01079
BM	14	BM.14.Late_Pro_B	up	GO:0045655:regulation of monocyte differentiation	0.00581019	7.15411
BM	14	BM.14.Late_Pro_B	up	GO:0001775:cell activation	0.00553907	2.03232
BM	14	BM.14.Late_Pro_B	up	GO:0042119:neutrophil activation	0.00885338	11.1943
BM	14	BM.14.Late_Pro_B	up	GO:0036230:granulocyte activation	0.010097	10.8675
BM	14	BM.14.Late_Pro_B	up	GO:0043900:regulation of multi-organism process	0.0126005	2.61431
BM	14	BM.14.Late_Pro_B	up	GO:0045321:leukocyte activation	0.0177972	2.01076
BM	14	BM.14.Late_Pro_B	up	GO:0071384:cellular response to corticosteroid stimulus	0.0268064	3.56215
BM	14	BM.14.Late_Pro_B	up	GO:0051817:modification of morphology or physiology of other organism involved in symbiotic interaction	0.0270529	4.08482
BM	14	BM.14.Late_Pro_B	up	GO:0071559:response to transforming growth factor beta	0.0270342	2.42291
BM	14	BM.14.Late_Pro_B	up	GO:0060711:labyrinthine layer development	0.0275918	4.00183
BM	14	BM.14.Late_Pro_B	up	GO:0071560:cellular response to transforming growth factor beta stimulus	0.034812	2.39161
BM	14	BM.14.Late_Pro_B	up	GO:0021670:lateral ventricle development	0.0405789	9.07571
BM	14	BM.14.Late_Pro_B	up	GO:0070233:negative regulation of T cell apoptotic process	0.0419555	6.90512
BM	15	BM.15.Endo	down	GO:1901654:response to ketone	0.0077871	2.83047
BM	15	BM.15.Endo	down	GO:0071548:response to dexamethasone	0.0462674	4.65898
BM	15	BM.15.Endo	up	GO:0051489:regulation of filopodium assembly	0.0037366	4.55106
BM	15	BM.15.Endo	up	GO:0060491:regulation of cell projection assembly	0.00661161	2.65943
BM	15	BM.15.Endo	up	GO:0046626:regulation of insulin receptor signaling pathway	0.00785846	4.17008
BM	15	BM.15.Endo	up	GO:1903707:negative regulation of hemopoiesis	0.00825445	2.73917
BM	15	BM.15.Endo	up	GO:0051491:positive regulation of filopodium assembly	0.00794193	4.38002
BM	15	BM.15.Endo	up	GO:0015931:nucleobase-containing compound transport	0.00799678	3.15785
BM	15	BM.15.Endo	up	GO:0051047:positive regulation of secretion	0.0107709	2.04861
BM	15	BM.15.Endo	up	GO:0050849:negative regulation of calcium-mediated signaling	0.0113115	10.3216
BM	15	BM.15.Endo	up	GO:1900076:regulation of cellular response to insulin stimulus	0.0113037	3.76314
BM	15	BM.15.Endo	up	GO:0002829:negative regulation of type 2 immune response	0.0113564	7.9639
BM	15	BM.15.Endo	up	GO:0046637:regulation of alpha-beta T cell differentiation	0.0135093	3.6125
BM	15	BM.15.Endo	up	GO:0046638:positive regulation of alpha-beta T cell differentiation	0.0144856	4.07371
BM	15	BM.15.Endo	up	GO:1903532:positive regulation of secretion by cell	0.0155304	2.03041
BM	15	BM.15.Endo	up	GO:0050714:positive regulation of protein secretion	0.0182823	2.32016
BM	15	BM.15.Endo	up	GO:0045637:regulation of myeloid cell differentiation	0.0192295	2.26136
BM	15	BM.15.Endo	up	GO:0046634:regulation of alpha-beta T cell activation	0.0203245	2.92264
BM	15	BM.15.Endo	up	GO:0002827:positive regulation of T-helper 1 type immune response	0.0251036	6.25454
BM	15	BM.15.Endo	up	GO:0002697:regulation of immune effector process	0.0255551	2.15256
BM	15	BM.15.Endo	up	GO:0002828:regulation of type 2 immune response	0.0260678	5.28212
BM	15	BM.15.Endo	up	GO:0045627:positive regulation of T-helper 1 cell differentiation	0.0282394	7.25529
BM	15	BM.15.Endo	up	GO:0045628:regulation of T-helper 2 cell differentiation	0.0284402	7.06865
BM	15	BM.15.Endo	up	GO:0045624:positive regulation of T-helper cell differentiation	0.0287251	5.77953
BM	15	BM.15.Endo	up	GO:0045638:negative regulation of myeloid cell differentiation	0.033552	2.87439
BM	15	BM.15.Endo	up	GO:0045622:regulation of T-helper cell differentiation	0.0337893	4.78344
BM	15	BM.15.Endo	up	GO:0045625:regulation of T-helper 1 cell differentiation	0.0351638	6.58415
BM	15	BM.15.Endo	up	GO:0046635:positive regulation of alpha-beta T cell activation	0.0353818	3.12995
BM	15	BM.15.Endo	up	GO:0002825:regulation of T-helper 1 type immune response	0.0356437	5.42159
BM	15	BM.15.Endo	up	GO:0050882:voluntary musculoskeletal movement	0.0357647	12.0726
BM	15	BM.15.Endo	up	GO:0046887:positive regulation of hormone secretion	0.0382776	2.51913
BM	15	BM.15.Endo	up	GO:0045629:negative regulation of T-helper 2 cell differentiation	0.0431493	7.93773
BM	15	BM.15.Endo	up	GO:0009743:response to carbohydrate	0.0429611	2.34876
BM	16	BM.16.HSC	down	GO:0043313:regulation of neutrophil degranulation	2.73897e-09	30.7286
BM	16	BM.16.HSC	down	GO:1902563:regulation of neutrophil activation	2.75284e-09	28.7815
BM	16	BM.16.HSC	down	GO:0001817:regulation of cytokine production	3.60416e-09	2.34243
BM	16	BM.16.HSC	down	GO:0050776:regulation of immune response	1.07103e-08	2.334
BM	16	BM.16.HSC	down	GO:0002521:leukocyte differentiation	3.097e-08	2.51622
BM	16	BM.16.HSC	down	GO:0009617:response to bacterium	7.04716e-08	2.37644
BM	16	BM.16.HSC	down	GO:0051707:response to other organism	8.99159e-08	2.14171
BM	16	BM.16.HSC	down	GO:0030097:hemopoiesis	9.34362e-08	2.06013
BM	16	BM.16.HSC	down	GO:0043207:response to external biotic stimulus	1.1922e-07	2.12313
BM	16	BM.16.HSC	down	GO:0050778:positive regulation of immune response	1.17732e-07	2.59605
BM	16	BM.16.HSC	down	GO:0001775:cell activation	1.29544e-07	2.13546
BM	16	BM.16.HSC	down	GO:0009607:response to biotic stimulus	1.30648e-07	2.08658
BM	16	BM.16.HSC	down	GO:0045321:leukocyte activation	1.65017e-07	2.25627
BM	16	BM.16.HSC	down	GO:0001819:positive regulation of cytokine production	2.61689e-07	2.46474
BM	16	BM.16.HSC	down	GO:0046649:lymphocyte activation	4.3739e-07	2.31126
BM	16	BM.16.HSC	down	GO:0006886:intracellular protein transport	5.16281e-07	2.14283
BM	16	BM.16.HSC	down	GO:0002237:response to molecule of bacterial origin	1.08099e-06	2.5018
BM	16	BM.16.HSC	down	GO:0002697:regulation of immune effector process	1.06983e-06	2.6509
BM	16	BM.16.HSC	down	GO:0033365:protein localization to organelle	1.06147e-06	2.16137
BM	16	BM.16.HSC	down	GO:0043547:positive regulation of GTPase activity	1.08604e-06	2.17375
BM	16	BM.16.HSC	down	GO:0002764:immune response-regulating signaling pathway	1.78593e-06	3.01635
BM	16	BM.16.HSC	down	GO:0032496:response to lipopolysaccharide	6.17762e-06	2.4221
BM	16	BM.16.HSC	down	GO:0002703:regulation of leukocyte mediated immunity	6.72813e-06	3.28512
BM	16	BM.16.HSC	down	GO:0050764:regulation of phagocytosis	1.35091e-05	4.64706
BM	16	BM.16.HSC	down	GO:0071216:cellular response to biotic stimulus	2.25252e-05	2.88695
BM	16	BM.16.HSC	down	GO:0030098:lymphocyte differentiation	2.63136e-05	2.36344
BM	16	BM.16.HSC	up	GO:0030097:hemopoiesis	0.00181607	2.10629
BM	16	BM.16.HSC	up	GO:0006665:sphingolipid metabolic process	0.00329238	4.10163
BM	16	BM.16.HSC	up	GO:0046512:sphingosine biosynthetic process	0.00299024	28.6571
BM	16	BM.16.HSC	up	GO:0006643:membrane lipid metabolic process	0.00265166	3.62582
BM	16	BM.16.HSC	up	GO:0034312:diol biosynthetic process	0.00343283	25.9859
BM	16	BM.16.HSC	up	GO:0034311:diol metabolic process	0.00313748	17.0184
BM	16	BM.16.HSC	up	GO:0006670:sphingosine metabolic process	0.0122953	17.0012
BM	16	BM.16.HSC	up	GO:0046519:sphingoid metabolic process	0.0198913	10.8353
BM	16	BM.16.HSC	up	GO:0030099:myeloid cell differentiation	0.0229711	2.63073
BM	16	BM.16.HSC	up	GO:0046520:sphingoid biosynthetic process	0.027005	13.1489
BM	16	BM.16.HSC	up	GO:1990089:response to nerve growth factor	0.0460788	4.02961
BM	17	BM.17.Plasma	down	GO:0006955:immune response	3.5227e-09	2.17694
BM	17	BM.17.Plasma	down	GO:0002683:negative regulation of immune system process	3.19015e-08	2.43063
BM	17	BM.17.Plasma	down	GO:1902105:regulation of leukocyte differentiation	7.62237e-08	2.67015
BM	17	BM.17.Plasma	down	GO:1903706:regulation of hemopoiesis	1.40486e-07	2.38511
BM	17	BM.17.Plasma	down	GO:0002695:negative regulation of leukocyte activation	6.59564e-07	3.229
BM	17	BM.17.Plasma	down	GO:0050868:negative regulation of T cell activation	6.53385e-07	3.88281
BM	17	BM.17.Plasma	down	GO:0045321:leukocyte activation	6.68943e-07	2.24402
BM	17	BM.17.Plasma	down	GO:0001775:cell activation	7.46768e-07	2.1081
BM	17	BM.17.Plasma	down	GO:0051250:negative regulation of lymphocyte activation	1.29435e-06	3.3015
BM	17	BM.17.Plasma	down	GO:1902106:negative regulation of leukocyte differentiation	1.69265e-06	3.57679
BM	17	BM.17.Plasma	down	GO:0002694:regulation of leukocyte activation	1.64522e-06	2.17858
BM	17	BM.17.Plasma	down	GO:0050865:regulation of cell activation	1.90274e-06	2.11196
BM	17	BM.17.Plasma	down	GO:1903707:negative regulation of hemopoiesis	2.35338e-06	3.12844
BM	17	BM.17.Plasma	down	GO:0050863:regulation of T cell activation	2.36827e-06	2.53609
BM	17	BM.17.Plasma	down	GO:0051249:regulation of lymphocyte activation	3.13975e-06	2.23978
BM	17	BM.17.Plasma	down	GO:1903038:negative regulation of leukocyte cell-cell adhesion	3.83398e-06	3.47867
BM	17	BM.17.Plasma	down	GO:0006968:cellular defense response	3.93051e-06	16.0616
BM	17	BM.17.Plasma	down	GO:0008643:carbohydrate transport	4.14146e-06	4.7224
BM	17	BM.17.Plasma	down	GO:0045620:negative regulation of lymphocyte differentiation	4.107e-06	4.71586
BM	17	BM.17.Plasma	down	GO:0022408:negative regulation of cell-cell adhesion	4.00436e-06	3.01913
BM	17	BM.17.Plasma	down	GO:0045619:regulation of lymphocyte differentiation	5.98842e-06	2.90379
BM	17	BM.17.Plasma	down	GO:0050866:negative regulation of cell activation	7.58386e-06	2.82476
BM	17	BM.17.Plasma	down	GO:0045580:regulation of T cell differentiation	8.83197e-06	3.07952
BM	17	BM.17.Plasma	down	GO:1903037:regulation of leukocyte cell-cell adhesion	9.40443e-06	2.36002
BM	17	BM.17.Plasma	down	GO:0046578:regulation of Ras protein signal transduction	1.16985e-05	2.52941
BM	17	BM.17.Plasma	down	GO:0022407:regulation of cell-cell adhesion	2.32944e-05	2.08765
BM	17	BM.17.Plasma	down	GO:0007162:negative regulation of cell adhesion	4.88872e-05	2.2496
BM	17	BM.17.Plasma	down	GO:0046649:lymphocyte activation	5.68011e-05	2.09882
BM	17	BM.17.Plasma	down	GO:0030099:myeloid cell differentiation	7.5322e-05	2.54916
BM	17	BM.17.Plasma	down	GO:0002521:leukocyte differentiation	0.000105854	2.097
BM	17	BM.17.Plasma	down	GO:0051056:regulation of small GTPase mediated signal transduction	0.000284632	2.16641
BM	17	BM.17.Plasma	down	GO:1903708:positive regulation of hemopoiesis	0.000308513	2.40688
BM	17	BM.17.Plasma	down	GO:0070098:chemokine-mediated signaling pathway	0.000335975	5.17237
BM	17	BM.17.Plasma	down	GO:0006954:inflammatory response	0.000340764	2.10318
BM	17	BM.17.Plasma	down	GO:0002697:regulation of immune effector process	0.000383676	2.28286
BM	17	BM.17.Plasma	down	GO:0050900:leukocyte migration	0.000497846	2.6404
BM	17	BM.17.Plasma	down	GO:1902107:positive regulation of leukocyte differentiation	0.000501202	2.539
BM	17	BM.17.Plasma	down	GO:0031065:positive regulation of histone deacetylation	0.000643686	6.48808
BM	17	BM.17.Plasma	up	GO:0043154:negative regulation of cysteine-type endopeptidase activity involved in apoptotic process	2.26332e-05	4.24672
BM	17	BM.17.Plasma	up	GO:0030968:endoplasmic reticulum unfolded protein response	2.01674e-05	6.232
BM	17	BM.17.Plasma	up	GO:0030970:retrograde protein transport, ER to cytosol	6.22313e-05	10.6152
BM	17	BM.17.Plasma	up	GO:0034620:cellular response to unfolded protein	6.43207e-05	5.53487
BM	17	BM.17.Plasma	up	GO:0032527:protein exit from endoplasmic reticulum	8.18059e-05	9.94129
BM	17	BM.17.Plasma	up	GO:0000188:inactivation of MAPK activity	8.48581e-05	6.76776
BM	17	BM.17.Plasma	up	GO:0043281:regulation of cysteine-type endopeptidase activity involved in apoptotic process	0.00033226	2.47516
BM	17	BM.17.Plasma	up	GO:0032481:positive regulation of type I interferon production	0.000326447	5.39812
BM	17	BM.17.Plasma	up	GO:0051452:intracellular pH reduction	0.000406387	6.98528
BM	17	BM.17.Plasma	up	GO:0033673:negative regulation of kinase activity	0.000392083	2.19145
BM	17	BM.17.Plasma	up	GO:0045851:pH reduction	0.000483155	6.78497
BM	17	BM.17.Plasma	up	GO:2000116:regulation of cysteine-type endopeptidase activity	0.00061914	2.3277
BM	17	BM.17.Plasma	up	GO:0006469:negative regulation of protein kinase activity	0.00122685	2.14952
BM	17	BM.17.Plasma	up	GO:0051348:negative regulation of transferase activity	0.00146237	2.04531
BM	17	BM.17.Plasma	up	GO:0071901:negative regulation of protein serine/threonine kinase activity	0.00233903	2.81768
BM	17	BM.17.Plasma	up	GO:0050764:regulation of phagocytosis	0.00248542	3.75754
BM	17	BM.17.Plasma	up	GO:0050778:positive regulation of immune response	0.00245804	2.01166
BM	17	BM.17.Plasma	up	GO:0031349:positive regulation of defense response	0.0023793	2.24098
BM	17	BM.17.Plasma	up	GO:0043407:negative regulation of MAP kinase activity	0.00235781	3.56524
BM	17	BM.17.Plasma	up	GO:0045089:positive regulation of innate immune response	0.00445788	2.64641
BM	17	BM.17.Plasma	up	GO:0032988:ribonucleoprotein complex disassembly	0.00576141	14.229
BM	17	BM.17.Plasma	up	GO:0030219:megakaryocyte differentiation	0.00865988	4.81155
BM	17	BM.17.Plasma	up	GO:0046835:carbohydrate phosphorylation	0.0113688	6.84431
BM	17	BM.17.Plasma	up	GO:0001816:cytokine production	0.0123251	2.35082
BM	17	BM.17.Plasma	up	GO:0048596:embryonic camera-type eye morphogenesis	0.0121663	3.55588
BM	17	BM.17.Plasma	up	GO:0043409:negative regulation of MAPK cascade	0.0125935	2.25009
BM	17	BM.17.Plasma	up	GO:0031076:embryonic camera-type eye development	0.0127732	3.1678
BM	17	BM.17.Plasma	up	GO:1902806:regulation of cell cycle G1/S phase transition	0.0189004	2.45576
BM	17	BM.17.Plasma	up	GO:2000045:regulation of G1/S transition of mitotic cell cycle	0.0199618	2.5058
BM	17	BM.17.Plasma	up	GO:0048048:embryonic eye morphogenesis	0.0216601	3.09317
BM	17	BM.17.Plasma	up	GO:0006909:phagocytosis	0.0217924	2.63235
BM	17	BM.17.Plasma	up	GO:0043433:negative regulation of sequence-specific DNA binding transcription factor activity	0.0265859	2.22197
BM	17	BM.17.Plasma	up	GO:2000134:negative regulation of G1/S transition of mitotic cell cycle	0.0289229	3.12649
BM	2	BM.2.Eryth	down	GO:0002694:regulation of leukocyte activation	4.73805e-10	2.03231
BM	2	BM.2.Eryth	down	GO:0045321:leukocyte activation	1.25513e-09	2.02299
BM	2	BM.2.Eryth	down	GO:0051249:regulation of lymphocyte activation	4.62326e-09	2.05174
BM	2	BM.2.Eryth	down	GO:1902105:regulation of leukocyte differentiation	7.76706e-09	2.20444
BM	2	BM.2.Eryth	down	GO:1903706:regulation of hemopoiesis	8.76482e-09	2.02182
BM	2	BM.2.Eryth	down	GO:0002695:negative regulation of leukocyte activation	1.05155e-07	2.5739
BM	2	BM.2.Eryth	down	GO:0007159:leukocyte cell-cell adhesion	1.05601e-07	2.15926
BM	2	BM.2.Eryth	down	GO:0019058:viral life cycle	2.29002e-07	3.39371
BM	2	BM.2.Eryth	down	GO:0050866:negative regulation of cell activation	2.38043e-07	2.4125
BM	2	BM.2.Eryth	down	GO:0002252:immune effector process	3.38655e-07	2.10691
BM	2	BM.2.Eryth	down	GO:0016032:viral process	3.43489e-07	2.89193
BM	2	BM.2.Eryth	down	GO:0070486:leukocyte aggregation	4.59555e-07	2.15277
BM	2	BM.2.Eryth	down	GO:0051701:interaction with host	6.91113e-07	3.73014
BM	2	BM.2.Eryth	down	GO:0050863:regulation of T cell activation	7.30921e-07	2.0851
BM	2	BM.2.Eryth	down	GO:0045619:regulation of lymphocyte differentiation	1.14005e-06	2.37723
BM	2	BM.2.Eryth	down	GO:0030099:myeloid cell differentiation	1.206e-06	2.27323
BM	2	BM.2.Eryth	down	GO:0044764:multi-organism cellular process	1.22919e-06	2.74651
BM	2	BM.2.Eryth	down	GO:0071593:lymphocyte aggregation	1.92444e-06	2.10447
BM	2	BM.2.Eryth	down	GO:0051250:negative regulation of lymphocyte activation	2.00017e-06	2.50011
BM	2	BM.2.Eryth	down	GO:0000165:MAPK cascade	2.1213e-06	2.28567
BM	2	BM.2.Eryth	down	GO:0050868:negative regulation of T cell activation	2.13281e-06	2.8003
BM	2	BM.2.Eryth	down	GO:0042110:T cell activation	3.1981e-06	2.07951
BM	2	BM.2.Eryth	down	GO:1903707:negative regulation of hemopoiesis	3.22881e-06	2.39725
BM	2	BM.2.Eryth	down	GO:0000045:autophagosome assembly	5.11784e-06	4.35978
BM	2	BM.2.Eryth	down	GO:0048872:homeostasis of number of cells	6.36183e-06	2.1324
BM	2	BM.2.Eryth	down	GO:1905037:autophagosome organization	8.75114e-06	4.20756
BM	2	BM.2.Eryth	down	GO:0042129:regulation of T cell proliferation	8.99403e-06	2.40671
BM	2	BM.2.Eryth	up	GO:0043434:response to peptide hormone	0.013253	2.22848
BM	2	BM.2.Eryth	up	GO:0006897:endocytosis	0.0164431	2.00475
BM	2	BM.2.Eryth	up	GO:0070936:protein K48-linked ubiquitination	0.0397615	4.10608
BM	3	BM.3.Naive_B_cell	down	GO:2000147:positive regulation of cell motility	2.47867e-05	2.0198
BM	3	BM.3.Naive_B_cell	down	GO:0002683:negative regulation of immune system process	2.67568e-05	2.16613
BM	3	BM.3.Naive_B_cell	down	GO:0002685:regulation of leukocyte migration	3.45324e-05	3.19854
BM	3	BM.3.Naive_B_cell	down	GO:0010458:exit from mitosis	4.24875e-05	15.7387
BM	3	BM.3.Naive_B_cell	down	GO:0006954:inflammatory response	0.000469027	2.15085
BM	3	BM.3.Naive_B_cell	down	GO:0001818:negative regulation of cytokine production	0.0011381	2.40634
BM	3	BM.3.Naive_B_cell	down	GO:0032680:regulation of tumor necrosis factor production	0.0011198	3.04205
BM	3	BM.3.Naive_B_cell	down	GO:1903555:regulation of tumor necrosis factor superfamily cytokine production	0.00113435	3.03171
BM	3	BM.3.Naive_B_cell	down	GO:0007264:small GTPase mediated signal transduction	0.00127371	2.22617
BM	3	BM.3.Naive_B_cell	down	GO:0007162:negative regulation of cell adhesion	0.00181855	2.06584
BM	3	BM.3.Naive_B_cell	down	GO:0022408:negative regulation of cell-cell adhesion	0.00220182	2.4872
BM	3	BM.3.Naive_B_cell	down	GO:0030194:positive regulation of blood coagulation	0.00308383	6.36693
BM	3	BM.3.Naive_B_cell	down	GO:0042116:macrophage activation	0.00385864	4.92053
BM	3	BM.3.Naive_B_cell	down	GO:0010634:positive regulation of epithelial cell migration	0.00401009	2.34727
BM	3	BM.3.Naive_B_cell	down	GO:0030098:lymphocyte differentiation	0.00475042	2.07215
BM	3	BM.3.Naive_B_cell	down	GO:0044772:mitotic cell cycle phase transition	0.00611494	2.75568
BM	3	BM.3.Naive_B_cell	down	GO:0042130:negative regulation of T cell proliferation	0.00679712	3.5996
BM	3	BM.3.Naive_B_cell	down	GO:1903689:regulation of wound healing, spreading of epidermal cells	0.0071486	9.28658
BM	3	BM.3.Naive_B_cell	down	GO:1903038:negative regulation of leukocyte cell-cell adhesion	0.00770202	2.60885
BM	3	BM.3.Naive_B_cell	down	GO:1901988:negative regulation of cell cycle phase transition	0.00840784	2.73594
BM	3	BM.3.Naive_B_cell	down	GO:1903672:positive regulation of sprouting angiogenesis	0.00877747	5.23911
BM	3	BM.3.Naive_B_cell	down	GO:0007265:Ras protein signal transduction	0.00891105	2.50902
BM	3	BM.3.Naive_B_cell	down	GO:0050672:negative regulation of lymphocyte proliferation	0.00940341	3.12881
BM	3	BM.3.Naive_B_cell	up	GO:0002252:immune effector process	1.1788e-11	2.27114
BM	3	BM.3.Naive_B_cell	up	GO:1902105:regulation of leukocyte differentiation	1.40939e-09	2.09207
BM	3	BM.3.Naive_B_cell	up	GO:0032944:regulation of mononuclear cell proliferation	1.1464e-08	2.22781
BM	3	BM.3.Naive_B_cell	up	GO:0050670:regulation of lymphocyte proliferation	2.00071e-08	2.20881
BM	3	BM.3.Naive_B_cell	up	GO:0070663:regulation of leukocyte proliferation	3.12594e-08	2.17158
BM	3	BM.3.Naive_B_cell	up	GO:0002237:response to molecule of bacterial origin	4.49299e-08	2.02531
BM	3	BM.3.Naive_B_cell	up	GO:0045619:regulation of lymphocyte differentiation	6.46943e-08	2.31518
BM	3	BM.3.Naive_B_cell	up	GO:0050864:regulation of B cell activation	1.37281e-07	2.60911
BM	3	BM.3.Naive_B_cell	up	GO:0002274:myeloid leukocyte activation	1.88251e-07	2.94606
BM	3	BM.3.Naive_B_cell	up	GO:0051251:positive regulation of lymphocyte activation	2.70862e-07	2.04969
BM	3	BM.3.Naive_B_cell	up	GO:0045577:regulation of B cell differentiation	3.21706e-07	4.32618
BM	3	BM.3.Naive_B_cell	up	GO:0006636:unsaturated fatty acid biosynthetic process	3.25952e-07	5.09004
BM	3	BM.3.Naive_B_cell	up	GO:0031331:positive regulation of cellular catabolic process	3.81985e-07	2.14052
BM	3	BM.3.Naive_B_cell	up	GO:0061014:positive regulation of mRNA catabolic process	1.26914e-06	5.1597
BM	3	BM.3.Naive_B_cell	up	GO:0071216:cellular response to biotic stimulus	1.74263e-06	2.26914
BM	3	BM.3.Naive_B_cell	up	GO:0002366:leukocyte activation involved in immune response	2.17418e-06	2.41743
BM	3	BM.3.Naive_B_cell	up	GO:0090207:regulation of triglyceride metabolic process	3.02288e-06	4.61994
BM	3	BM.3.Naive_B_cell	up	GO:0032012:regulation of ARF protein signal transduction	3.86704e-06	5.30817
BM	3	BM.3.Naive_B_cell	up	GO:0046634:regulation of alpha-beta T cell activation	8.30711e-06	2.46712
BM	3	BM.3.Naive_B_cell	up	GO:0002263:cell activation involved in immune response	8.95929e-06	2.28712
BM	3	BM.3.Naive_B_cell	up	GO:0001776:leukocyte homeostasis	9.49074e-06	2.77351
BM	4	BM.4.Neutrophil.Ms4a3	down	GO:0051607:defense response to virus	0.000118837	3.55626
BM	4	BM.4.Neutrophil.Ms4a3	down	GO:0002252:immune effector process	0.00012845	2.23326
BM	4	BM.4.Neutrophil.Ms4a3	down	GO:0002704:negative regulation of leukocyte mediated immunity	0.000167797	5.12493
BM	4	BM.4.Neutrophil.Ms4a3	down	GO:0002707:negative regulation of lymphocyte mediated immunity	0.000263476	5.5877
BM	4	BM.4.Neutrophil.Ms4a3	down	GO:0009615:response to virus	0.000299942	2.64584
BM	4	BM.4.Neutrophil.Ms4a3	down	GO:0046640:regulation of alpha-beta T cell proliferation	0.00033447	4.67292
BM	4	BM.4.Neutrophil.Ms4a3	down	GO:0002698:negative regulation of immune effector process	0.000523577	3.18314
BM	4	BM.4.Neutrophil.Ms4a3	down	GO:0034976:response to endoplasmic reticulum stress	0.00246058	2.45763
BM	4	BM.4.Neutrophil.Ms4a3	down	GO:0006643:membrane lipid metabolic process	0.00276686	2.57996
BM	4	BM.4.Neutrophil.Ms4a3	down	GO:0032648:regulation of interferon-beta production	0.00265745	4.57571
BM	4	BM.4.Neutrophil.Ms4a3	down	GO:0032055:negative regulation of translation in response to stress	0.00469918	26.9125
BM	4	BM.4.Neutrophil.Ms4a3	down	GO:0006665:sphingolipid metabolic process	0.00685613	2.66373
BM	4	BM.4.Neutrophil.Ms4a3	down	GO:0006644:phospholipid metabolic process	0.0102245	2.08443
BM	4	BM.4.Neutrophil.Ms4a3	down	GO:0022408:negative regulation of cell-cell adhesion	0.0104069	2.19368
BM	4	BM.4.Neutrophil.Ms4a3	down	GO:1990253:cellular response to leucine starvation	0.0113973	18.817
BM	4	BM.4.Neutrophil.Ms4a3	down	GO:0006622:protein targeting to lysosome	0.0172152	5.57293
BM	4	BM.4.Neutrophil.Ms4a3	down	GO:1903038:negative regulation of leukocyte cell-cell adhesion	0.0198711	2.3482
BM	4	BM.4.Neutrophil.Ms4a3	down	GO:0002437:inflammatory response to antigenic stimulus	0.0199042	4.30746
BM	4	BM.4.Neutrophil.Ms4a3	down	GO:0006691:leukotriene metabolic process	0.022144	7.56217
BM	4	BM.4.Neutrophil.Ms4a3	down	GO:0072665:protein localization to vacuole	0.0234212	3.83725
BM	4	BM.4.Neutrophil.Ms4a3	down	GO:0046642:negative regulation of alpha-beta T cell proliferation	0.0242929	6.03172
BM	4	BM.4.Neutrophil.Ms4a3	down	GO:0061462:protein localization to lysosome	0.0274209	4.47084
BM	4	BM.4.Neutrophil.Ms4a3	down	GO:0006623:protein targeting to vacuole	0.0297157	4.38566
BM	4	BM.4.Neutrophil.Ms4a3	down	GO:0051781:positive regulation of cell division	0.0295811	2.53494
BM	4	BM.4.Neutrophil.Ms4a3	down	GO:0030218:erythrocyte differentiation	0.0297569	2.80232
BM	4	BM.4.Neutrophil.Ms4a3	down	GO:0034101:erythrocyte homeostasis	0.0299642	2.69467
BM	4	BM.4.Neutrophil.Ms4a3	down	GO:0061418:regulation of transcription from RNA polymerase II promoter in response to hypoxia	0.0304109	5.65515
BM	4	BM.4.Neutrophil.Ms4a3	down	GO:0032467:positive regulation of cytokinesis	0.030904	3.93409
BM	4	BM.4.Neutrophil.Ms4a3	down	GO:0071453:cellular response to oxygen levels	0.0327137	2.13778
BM	4	BM.4.Neutrophil.Ms4a3	down	GO:0070233:negative regulation of T cell apoptotic process	0.0376965	4.649
BM	4	BM.4.Neutrophil.Ms4a3	down	GO:0070232:regulation of T cell apoptotic process	0.0383268	3.48843
BM	4	BM.4.Neutrophil.Ms4a3	down	GO:0019370:leukotriene biosynthetic process	0.0395786	8.06394
BM	4	BM.4.Neutrophil.Ms4a3	up	GO:2001243:negative regulation of intrinsic apoptotic signaling pathway	7.99205e-08	4.77025
BM	4	BM.4.Neutrophil.Ms4a3	up	GO:2001233:regulation of apoptotic signaling pathway	7.32462e-08	2.31095
BM	4	BM.4.Neutrophil.Ms4a3	up	GO:0043518:negative regulation of DNA damage response, signal transduction by p53 class mediator	3.55575e-07	11.8071
BM	4	BM.4.Neutrophil.Ms4a3	up	GO:2001021:negative regulation of response to DNA damage stimulus	1.44582e-06	4.68175
BM	4	BM.4.Neutrophil.Ms4a3	up	GO:1901797:negative regulation of signal transduction by p53 class mediator	2.28927e-06	7.76402
BM	4	BM.4.Neutrophil.Ms4a3	up	GO:2001234:negative regulation of apoptotic signaling pathway	1.05453e-05	2.47562
BM	4	BM.4.Neutrophil.Ms4a3	up	GO:1901796:regulation of signal transduction by p53 class mediator	7.94679e-05	4.23023
BM	4	BM.4.Neutrophil.Ms4a3	up	GO:0032642:regulation of chemokine production	0.00012016	3.36624
BM	4	BM.4.Neutrophil.Ms4a3	up	GO:0042255:ribosome assembly	0.000193145	4.33847
BM	4	BM.4.Neutrophil.Ms4a3	up	GO:0043516:regulation of DNA damage response, signal transduction by p53 class mediator	0.000259338	5.09397
BM	4	BM.4.Neutrophil.Ms4a3	up	GO:0030832:regulation of actin filament length	0.000350962	2.5936
BM	4	BM.4.Neutrophil.Ms4a3	up	GO:0008064:regulation of actin polymerization or depolymerization	0.000668391	2.54106
BM	4	BM.4.Neutrophil.Ms4a3	up	GO:0032722:positive regulation of chemokine production	0.000800982	3.45998
BM	4	BM.4.Neutrophil.Ms4a3	up	GO:0051250:negative regulation of lymphocyte activation	0.00107612	2.34948
BM	4	BM.4.Neutrophil.Ms4a3	up	GO:0030833:regulation of actin filament polymerization	0.00117307	2.59148
BM	4	BM.4.Neutrophil.Ms4a3	up	GO:0002695:negative regulation of leukocyte activation	0.00146598	2.24097
BM	4	BM.4.Neutrophil.Ms4a3	up	GO:1903038:negative regulation of leukocyte cell-cell adhesion	0.00192783	2.46342
BM	4	BM.4.Neutrophil.Ms4a3	up	GO:0050868:negative regulation of T cell activation	0.00193453	2.55998
BM	4	BM.4.Neutrophil.Ms4a3	up	GO:0019058:viral life cycle	0.0019851	2.88907
BM	4	BM.4.Neutrophil.Ms4a3	up	GO:1903707:negative regulation of hemopoiesis	0.0020847	2.22814
BM	4	BM.4.Neutrophil.Ms4a3	up	GO:0045619:regulation of lymphocyte differentiation	0.00290682	2.12723
BM	4	BM.4.Neutrophil.Ms4a3	up	GO:0002819:regulation of adaptive immune response	0.00296133	2.47552
BM	4	BM.4.Neutrophil.Ms4a3	up	GO:0022408:negative regulation of cell-cell adhesion	0.00341518	2.15029
BM	4	BM.4.Neutrophil.Ms4a3	up	GO:0039694:viral RNA genome replication	0.00419685	6.55662
BM	4	BM.4.Neutrophil.Ms4a3	up	GO:0045620:negative regulation of lymphocyte differentiation	0.00573776	2.96117
BM	4	BM.4.Neutrophil.Ms4a3	up	GO:0032271:regulation of protein polymerization	0.00604843	2.18271
BM	4	BM.4.Neutrophil.Ms4a3	up	GO:0016032:viral process	0.00632937	2.36822
BM	4	BM.4.Neutrophil.Ms4a3	up	GO:0050866:negative regulation of cell activation	0.00632877	2.01487
BM	4	BM.4.Neutrophil.Ms4a3	up	GO:0019079:viral genome replication	0.00679119	5.95086
BM	5	BM.5.Neutrophil.Gpr27	down	GO:0002684:positive regulation of immune system process	3.49719e-11	2.10508
BM	5	BM.5.Neutrophil.Gpr27	down	GO:0045321:leukocyte activation	7.06192e-10	2.27221
BM	5	BM.5.Neutrophil.Gpr27	down	GO:0001775:cell activation	7.13431e-10	2.13729
BM	5	BM.5.Neutrophil.Gpr27	down	GO:0006955:immune response	2.01003e-09	2.00566
BM	5	BM.5.Neutrophil.Gpr27	down	GO:0046649:lymphocyte activation	3.39065e-09	2.33079
BM	5	BM.5.Neutrophil.Gpr27	down	GO:0009607:response to biotic stimulus	1.32518e-08	2.01057
BM	5	BM.5.Neutrophil.Gpr27	down	GO:0051707:response to other organism	1.68841e-08	2.03155
BM	5	BM.5.Neutrophil.Gpr27	down	GO:0043207:response to external biotic stimulus	2.61089e-08	2.01394
BM	5	BM.5.Neutrophil.Gpr27	down	GO:0007159:leukocyte cell-cell adhesion	1.11228e-06	2.32777
BM	5	BM.5.Neutrophil.Gpr27	down	GO:0044764:multi-organism cellular process	1.59114e-06	3.17316
BM	5	BM.5.Neutrophil.Gpr27	down	GO:0050863:regulation of T cell activation	1.98218e-06	2.29761
BM	5	BM.5.Neutrophil.Gpr27	down	GO:0098602:single organism cell adhesion	1.94519e-06	2.01851
BM	5	BM.5.Neutrophil.Gpr27	down	GO:0030098:lymphocyte differentiation	1.91469e-06	2.3335
BM	5	BM.5.Neutrophil.Gpr27	down	GO:0019058:viral life cycle	2.99763e-06	3.71604
BM	5	BM.5.Neutrophil.Gpr27	down	GO:1903037:regulation of leukocyte cell-cell adhesion	3.15699e-06	2.20276
BM	5	BM.5.Neutrophil.Gpr27	down	GO:1903707:negative regulation of hemopoiesis	3.50362e-06	2.73551
BM	5	BM.5.Neutrophil.Gpr27	down	GO:0016032:viral process	3.49477e-06	3.15025
BM	5	BM.5.Neutrophil.Gpr27	down	GO:0045862:positive regulation of proteolysis	5.06502e-06	2.16267
BM	5	BM.5.Neutrophil.Gpr27	down	GO:0050867:positive regulation of cell activation	6.36251e-06	2.23096
BM	5	BM.5.Neutrophil.Gpr27	down	GO:0002696:positive regulation of leukocyte activation	6.40132e-06	2.24869
BM	5	BM.5.Neutrophil.Gpr27	down	GO:0070345:negative regulation of fat cell proliferation	6.64798e-06	22.8166
BM	5	BM.5.Neutrophil.Gpr27	down	GO:0050900:leukocyte migration	6.74231e-06	2.72626
BM	5	BM.5.Neutrophil.Gpr27	down	GO:0010608:posttranscriptional regulation of gene expression	7.92442e-06	2.20494
BM	5	BM.5.Neutrophil.Gpr27	down	GO:0002521:leukocyte differentiation	9.7214e-06	2.03529
BM	5	BM.5.Neutrophil.Gpr27	down	GO:0006417:regulation of translation	1.15047e-05	2.29095
BM	5	BM.5.Neutrophil.Gpr27	down	GO:0034248:regulation of cellular amide metabolic process	1.27967e-05	2.20074
BM	5	BM.5.Neutrophil.Gpr27	down	GO:0002262:myeloid cell homeostasis	1.99023e-05	3.04137
BM	5	BM.5.Neutrophil.Gpr27	down	GO:0044403:symbiosis, encompassing mutualism through parasitism	2.05136e-05	2.57854
BM	5	BM.5.Neutrophil.Gpr27	down	GO:0044419:interspecies interaction between organisms	2.32174e-05	2.55982
BM	5	BM.5.Neutrophil.Gpr27	down	GO:0051251:positive regulation of lymphocyte activation	2.71218e-05	2.23306
BM	5	BM.5.Neutrophil.Gpr27	down	GO:0050670:regulation of lymphocyte proliferation	3.00479e-05	2.28864
BM	5	BM.5.Neutrophil.Gpr27	down	GO:0032944:regulation of mononuclear cell proliferation	3.22313e-05	2.28148
BM	5	BM.5.Neutrophil.Gpr27	down	GO:0042129:regulation of T cell proliferation	3.51928e-05	2.6166
BM	5	BM.5.Neutrophil.Gpr27	down	GO:0002252:immune effector process	3.60834e-05	2.10875
BM	5	BM.5.Neutrophil.Gpr27	up	GO:0043207:response to external biotic stimulus	1.33443e-13	2.17629
BM	5	BM.5.Neutrophil.Gpr27	up	GO:0009607:response to biotic stimulus	6.76533e-14	2.14752
BM	5	BM.5.Neutrophil.Gpr27	up	GO:0051707:response to other organism	5.1039e-14	2.17997
BM	5	BM.5.Neutrophil.Gpr27	up	GO:0009617:response to bacterium	4.71484e-14	2.39164
BM	5	BM.5.Neutrophil.Gpr27	up	GO:0006955:immune response	4.57422e-13	2.03413
BM	5	BM.5.Neutrophil.Gpr27	up	GO:0006897:endocytosis	1.18117e-10	2.21402
BM	5	BM.5.Neutrophil.Gpr27	up	GO:0002237:response to molecule of bacterial origin	1.21824e-10	2.46235
BM	5	BM.5.Neutrophil.Gpr27	up	GO:0032496:response to lipopolysaccharide	5.7433e-09	2.35129
BM	5	BM.5.Neutrophil.Gpr27	up	GO:0002768:immune response-regulating cell surface receptor signaling pathway	2.25035e-08	3.27311
BM	5	BM.5.Neutrophil.Gpr27	up	GO:0009314:response to radiation	2.27291e-07	2.01074
BM	5	BM.5.Neutrophil.Gpr27	up	GO:0006684:sphingomyelin metabolic process	3.1638e-07	14.0138
BM	5	BM.5.Neutrophil.Gpr27	up	GO:0019915:lipid storage	3.29705e-07	6.53872
BM	5	BM.5.Neutrophil.Gpr27	up	GO:0002252:immune effector process	3.22336e-07	2.17299
BM	5	BM.5.Neutrophil.Gpr27	up	GO:0002263:cell activation involved in immune response	3.79966e-07	2.8109
BM	5	BM.5.Neutrophil.Gpr27	up	GO:0001819:positive regulation of cytokine production	4.74609e-07	2.0626
BM	5	BM.5.Neutrophil.Gpr27	up	GO:0071216:cellular response to biotic stimulus	5.07628e-07	2.63376
BM	5	BM.5.Neutrophil.Gpr27	up	GO:0042534:regulation of tumor necrosis factor biosynthetic process	1.29661e-06	6.66444
BM	5	BM.5.Neutrophil.Gpr27	up	GO:0002764:immune response-regulating signaling pathway	1.3365e-06	2.50341
BM	5	BM.5.Neutrophil.Gpr27	up	GO:0007159:leukocyte cell-cell adhesion	1.3533e-06	2.11084
BM	5	BM.5.Neutrophil.Gpr27	up	GO:0070486:leukocyte aggregation	1.59782e-06	2.15094
BM	5	BM.5.Neutrophil.Gpr27	up	GO:0071219:cellular response to molecule of bacterial origin	1.97324e-06	2.60415
BM	5	BM.5.Neutrophil.Gpr27	up	GO:0042535:positive regulation of tumor necrosis factor biosynthetic process	3.34911e-06	7.20169
BM	5	BM.5.Neutrophil.Gpr27	up	GO:0071593:lymphocyte aggregation	6.35011e-06	2.09606
BM	5	BM.5.Neutrophil.Gpr27	up	GO:0032469:endoplasmic reticulum calcium ion homeostasis	9.25331e-06	6.49771
BM	5	BM.5.Neutrophil.Gpr27	up	GO:0032368:regulation of lipid transport	1.10647e-05	3.06549
BM	5	BM.5.Neutrophil.Gpr27	up	GO:0042110:T cell activation	1.11049e-05	2.06888
BM	5	BM.5.Neutrophil.Gpr27	up	GO:0042119:neutrophil activation	1.12168e-05	7.77334
BM	5	BM.5.Neutrophil.Gpr27	up	GO:0071222:cellular response to lipopolysaccharide	1.13937e-05	2.50293
BM	5	BM.5.Neutrophil.Gpr27	up	GO:0050830:defense response to Gram-positive bacterium	1.14725e-05	3.57457
BM	5	BM.5.Neutrophil.Gpr27	up	GO:0036230:granulocyte activation	1.38772e-05	7.54644
BM	5	BM.5.Neutrophil.Gpr27	up	GO:0002429:immune response-activating cell surface receptor signaling pathway	1.50703e-05	2.82699
BM	6	BM.6.Monocyte	down	GO:0050863:regulation of T cell activation	1.51335e-09	2.40432
BM	6	BM.6.Monocyte	down	GO:0002695:negative regulation of leukocyte activation	3.44357e-09	2.86323
BM	6	BM.6.Monocyte	down	GO:0050866:negative regulation of cell activation	3.32373e-09	2.71705
BM	6	BM.6.Monocyte	down	GO:0002694:regulation of leukocyte activation	5.78271e-09	2.01958
BM	6	BM.6.Monocyte	down	GO:0051249:regulation of lymphocyte activation	1.98601e-08	2.06316
BM	6	BM.6.Monocyte	down	GO:1903037:regulation of leukocyte cell-cell adhesion	2.52272e-08	2.21996
BM	6	BM.6.Monocyte	down	GO:0050672:negative regulation of lymphocyte proliferation	1.32672e-07	3.71298
BM	6	BM.6.Monocyte	down	GO:0050868:negative regulation of T cell activation	1.97509e-07	3.10451
BM	6	BM.6.Monocyte	down	GO:0070664:negative regulation of leukocyte proliferation	2.41921e-07	3.59821
BM	6	BM.6.Monocyte	down	GO:0090068:positive regulation of cell cycle process	3.23235e-07	2.36916
BM	6	BM.6.Monocyte	down	GO:0032944:regulation of mononuclear cell proliferation	3.28673e-07	2.34705
BM	6	BM.6.Monocyte	down	GO:0070663:regulation of leukocyte proliferation	3.37511e-07	2.32301
BM	6	BM.6.Monocyte	down	GO:0051250:negative regulation of lymphocyte activation	3.63134e-07	2.6936
BM	6	BM.6.Monocyte	down	GO:0071158:positive regulation of cell cycle arrest	5.36644e-07	4.85849
BM	6	BM.6.Monocyte	down	GO:0042130:negative regulation of T cell proliferation	5.6485e-07	4.0204
BM	6	BM.6.Monocyte	down	GO:0050670:regulation of lymphocyte proliferation	5.61239e-07	2.31819
BM	6	BM.6.Monocyte	down	GO:0022408:negative regulation of cell-cell adhesion	6.49204e-07	2.53849
BM	6	BM.6.Monocyte	down	GO:0045787:positive regulation of cell cycle	6.61829e-07	2.06069
BM	6	BM.6.Monocyte	down	GO:0042129:regulation of T cell proliferation	6.61435e-07	2.64924
BM	6	BM.6.Monocyte	down	GO:1903038:negative regulation of leukocyte cell-cell adhesion	2.15911e-06	2.78138
BM	6	BM.6.Monocyte	down	GO:0071156:regulation of cell cycle arrest	3.49245e-06	3.96619
BM	6	BM.6.Monocyte	down	GO:0002704:negative regulation of leukocyte mediated immunity	4.73171e-06	4.55276
BM	6	BM.6.Monocyte	down	GO:0002703:regulation of leukocyte mediated immunity	8.69901e-06	2.66103
BM	6	BM.6.Monocyte	down	GO:0090023:positive regulation of neutrophil chemotaxis	1.52269e-05	6.47965
BM	6	BM.6.Monocyte	down	GO:0071624:positive regulation of granulocyte chemotaxis	1.80545e-05	6.36285
BM	6	BM.6.Monocyte	down	GO:1902624:positive regulation of neutrophil migration	3.30906e-05	5.98818
BM	6	BM.6.Monocyte	down	GO:0090022:regulation of neutrophil chemotaxis	3.26657e-05	5.15704
BM	6	BM.6.Monocyte	down	GO:0002886:regulation of myeloid leukocyte mediated immunity	6.8431e-05	4.80338
BM	6	BM.6.Monocyte	down	GO:0002688:regulation of leukocyte chemotaxis	6.8266e-05	2.89025
BM	6	BM.6.Monocyte	down	GO:0002690:positive regulation of leukocyte chemotaxis	7.53121e-05	3.16381
BM	6	BM.6.Monocyte	down	GO:0043300:regulation of leukocyte degranulation	0.000125156	4.84065
BM	6	BM.6.Monocyte	down	GO:0060143:positive regulation of syncytium formation by plasma membrane fusion	0.000139587	5.14344
BM	6	BM.6.Monocyte	down	GO:0030968:endoplasmic reticulum unfolded protein response	0.000211031	4.08728
BM	6	BM.6.Monocyte	down	GO:0060142:regulation of syncytium formation by plasma membrane fusion	0.000324976	4.70783
BM	6	BM.6.Monocyte	up	GO:1903706:regulation of hemopoiesis	6.39543e-11	2.23805
BM	6	BM.6.Monocyte	up	GO:1903037:regulation of leukocyte cell-cell adhesion	7.89479e-11	2.43823
BM	6	BM.6.Monocyte	up	GO:1903039:positive regulation of leukocyte cell-cell adhesion	2.20935e-09	2.76421
BM	6	BM.6.Monocyte	up	GO:0022407:regulation of cell-cell adhesion	2.12969e-09	2.11063
BM	6	BM.6.Monocyte	up	GO:0002694:regulation of leukocyte activation	3.40481e-09	2.04171
BM	6	BM.6.Monocyte	up	GO:0050863:regulation of T cell activation	3.92447e-09	2.36884
BM	6	BM.6.Monocyte	up	GO:0051249:regulation of lymphocyte activation	3.76077e-09	2.11976
BM	6	BM.6.Monocyte	up	GO:0022409:positive regulation of cell-cell adhesion	5.02386e-09	2.48816
BM	6	BM.6.Monocyte	up	GO:0006469:negative regulation of protein kinase activity	1.45991e-08	2.36157
BM	6	BM.6.Monocyte	up	GO:0071901:negative regulation of protein serine/threonine kinase activity	1.44963e-08	3.26704
BM	6	BM.6.Monocyte	up	GO:0033673:negative regulation of kinase activity	4.29731e-08	2.26308
BM	6	BM.6.Monocyte	up	GO:0060561:apoptotic process involved in morphogenesis	6.53721e-08	8.34645
BM	6	BM.6.Monocyte	up	GO:0050870:positive regulation of T cell activation	9.82456e-08	2.62856
BM	6	BM.6.Monocyte	up	GO:0035970:peptidyl-threonine dephosphorylation	1.48618e-07	9.46286
BM	6	BM.6.Monocyte	up	GO:0043407:negative regulation of MAP kinase activity	2.36988e-07	3.93589
BM	6	BM.6.Monocyte	up	GO:0000188:inactivation of MAPK activity	5.37695e-07	6.06429
BM	6	BM.6.Monocyte	up	GO:0051348:negative regulation of transferase activity	5.33325e-07	2.11217
BM	6	BM.6.Monocyte	up	GO:0051251:positive regulation of lymphocyte activation	1.01456e-06	2.22909
BM	6	BM.6.Monocyte	up	GO:0045637:regulation of myeloid cell differentiation	1.14966e-06	2.29098
BM	6	BM.6.Monocyte	up	GO:0002696:positive regulation of leukocyte activation	1.72454e-06	2.12945
BM	6	BM.6.Monocyte	up	GO:0050867:positive regulation of cell activation	1.98121e-06	2.10612
BM	6	BM.6.Monocyte	up	GO:1903708:positive regulation of hemopoiesis	2.62303e-06	2.28178
BM	6	BM.6.Monocyte	up	GO:0045646:regulation of erythrocyte differentiation	3.06659e-06	4.15019
BM	6	BM.6.Monocyte	up	GO:0042542:response to hydrogen peroxide	4.48788e-06	3.0006
BM	6	BM.6.Monocyte	up	GO:1902742:apoptotic process involved in development	8.14176e-06	5.57496
BM	6	BM.6.Monocyte	up	GO:0042129:regulation of T cell proliferation	8.86004e-06	2.49405
BM	6	BM.6.Monocyte	up	GO:0050670:regulation of lymphocyte proliferation	1.25739e-05	2.16457
BM	7	BM.7.Pre_B_cell	down	GO:0002703:regulation of leukocyte mediated immunity	6.2538e-05	2.64787
BM	7	BM.7.Pre_B_cell	down	GO:0031570:DNA integrity checkpoint	0.000173982	3.2335
BM	7	BM.7.Pre_B_cell	down	GO:0002697:regulation of immune effector process	0.000171707	2.06419
BM	7	BM.7.Pre_B_cell	down	GO:0002705:positive regulation of leukocyte mediated immunity	0.000172372	3.05788
BM	7	BM.7.Pre_B_cell	down	GO:0000077:DNA damage checkpoint	0.000276038	3.21075
BM	7	BM.7.Pre_B_cell	down	GO:1990266:neutrophil migration	0.000297506	3.40323
BM	7	BM.7.Pre_B_cell	down	GO:0002819:regulation of adaptive immune response	0.000303038	2.60086
BM	7	BM.7.Pre_B_cell	down	GO:0002699:positive regulation of immune effector process	0.000390756	2.34667
BM	7	BM.7.Pre_B_cell	down	GO:0002706:regulation of lymphocyte mediated immunity	0.000427176	2.7517
BM	7	BM.7.Pre_B_cell	down	GO:0000075:cell cycle checkpoint	0.000494913	2.52552
BM	7	BM.7.Pre_B_cell	down	GO:0030593:neutrophil chemotaxis	0.00108665	3.2827
BM	7	BM.7.Pre_B_cell	down	GO:0038094:Fc-gamma receptor signaling pathway	0.00114856	20.0448
BM	7	BM.7.Pre_B_cell	down	GO:0002822:regulation of adaptive immune response based on somatic recombination of immune receptors built from immunoglobulin superfamily domains	0.00116727	2.52011
BM	7	BM.7.Pre_B_cell	down	GO:0097530:granulocyte migration	0.00132121	2.93163
BM	7	BM.7.Pre_B_cell	down	GO:0002824:positive regulation of adaptive immune response based on somatic recombination of immune receptors built from immunoglobulin superfamily domains	0.00154617	2.89285
BM	7	BM.7.Pre_B_cell	down	GO:0045986:negative regulation of smooth muscle contraction	0.00169699	4.18534
BM	7	BM.7.Pre_B_cell	down	GO:0050900:leukocyte migration	0.00175593	2.17873
BM	7	BM.7.Pre_B_cell	down	GO:0010821:regulation of mitochondrion organization	0.00193282	2.14052
BM	7	BM.7.Pre_B_cell	down	GO:0045932:negative regulation of muscle contraction	0.00236164	3.78453
BM	7	BM.7.Pre_B_cell	down	GO:0007093:mitotic cell cycle checkpoint	0.00245786	2.70033
BM	7	BM.7.Pre_B_cell	down	GO:0002821:positive regulation of adaptive immune response	0.00248841	2.76486
BM	7	BM.7.Pre_B_cell	down	GO:0008340:determination of adult lifespan	0.00320695	4.84591
BM	7	BM.7.Pre_B_cell	down	GO:0042129:regulation of T cell proliferation	0.00328495	2.14613
BM	7	BM.7.Pre_B_cell	down	GO:0042130:negative regulation of T cell proliferation	0.00378141	3.00811
BM	7	BM.7.Pre_B_cell	down	GO:0071621:granulocyte chemotaxis	0.00373831	2.81632
BM	7	BM.7.Pre_B_cell	down	GO:0060122:inner ear receptor stereocilium organization	0.00457665	3.18429
BM	7	BM.7.Pre_B_cell	up	GO:0002250:adaptive immune response	5.32505e-07	2.75289
BM	7	BM.7.Pre_B_cell	up	GO:0050864:regulation of B cell activation	2.18665e-05	2.96863
BM	7	BM.7.Pre_B_cell	up	GO:0001782:B cell homeostasis	0.000464731	4.41091
BM	7	BM.7.Pre_B_cell	up	GO:2000106:regulation of leukocyte apoptotic process	0.000836136	2.68377
BM	7	BM.7.Pre_B_cell	up	GO:0030099:myeloid cell differentiation	0.000911424	2.17026
BM	7	BM.7.Pre_B_cell	up	GO:0060324:face development	0.00170459	3.01606
BM	7	BM.7.Pre_B_cell	up	GO:0070228:regulation of lymphocyte apoptotic process	0.00351497	2.91409
BM	7	BM.7.Pre_B_cell	up	GO:0002573:myeloid leukocyte differentiation	0.00349386	2.45806
BM	7	BM.7.Pre_B_cell	up	GO:1900153:positive regulation of nuclear-transcribed mRNA catabolic process, deadenylation-dependent decay	0.00661875	5.50671
BM	7	BM.7.Pre_B_cell	up	GO:0002902:regulation of B cell apoptotic process	0.00763246	3.75296
BM	7	BM.7.Pre_B_cell	up	GO:0051100:negative regulation of binding	0.00851469	2.07677
BM	7	BM.7.Pre_B_cell	up	GO:0061014:positive regulation of mRNA catabolic process	0.00914216	4.61268
BM	7	BM.7.Pre_B_cell	up	GO:0045655:regulation of monocyte differentiation	0.016221	3.83329
BM	7	BM.7.Pre_B_cell	up	GO:0061013:regulation of mRNA catabolic process	0.0196176	3.69225
BM	7	BM.7.Pre_B_cell	up	GO:0060213:positive regulation of nuclear-transcribed mRNA poly(A) tail shortening	0.0208794	6.8558
BM	7	BM.7.Pre_B_cell	up	GO:0035904:aorta development	0.0372234	2.3416
BM	8	BM.8.Pro_Eryth	down	GO:0050866:negative regulation of cell activation	1.22767e-07	2.49673
BM	8	BM.8.Pro_Eryth	down	GO:0022408:negative regulation of cell-cell adhesion	3.58977e-07	2.53972
BM	8	BM.8.Pro_Eryth	down	GO:0002697:regulation of immune effector process	1.07862e-06	2.19163
BM	8	BM.8.Pro_Eryth	down	GO:0002698:negative regulation of immune effector process	3.96422e-06	3.02918
BM	8	BM.8.Pro_Eryth	down	GO:0002695:negative regulation of leukocyte activation	5.98677e-06	2.38616
BM	8	BM.8.Pro_Eryth	down	GO:0002237:response to molecule of bacterial origin	7.5976e-06	2.00694
BM	8	BM.8.Pro_Eryth	down	GO:0045628:regulation of T-helper 2 cell differentiation	3.98608e-05	6.42082
BM	8	BM.8.Pro_Eryth	down	GO:0051250:negative regulation of lymphocyte activation	5.06314e-05	2.33722
BM	8	BM.8.Pro_Eryth	down	GO:0002719:negative regulation of cytokine production involved in immune response	5.51937e-05	5.26068
BM	8	BM.8.Pro_Eryth	down	GO:2000515:negative regulation of CD4-positive, alpha-beta T cell activation	9.40625e-05	4.68707
BM	8	BM.8.Pro_Eryth	down	GO:0071216:cellular response to biotic stimulus	0.000120925	2.24957
BM	8	BM.8.Pro_Eryth	down	GO:0071375:cellular response to peptide hormone stimulus	0.000130017	2.08298
BM	8	BM.8.Pro_Eryth	down	GO:0050777:negative regulation of immune response	0.000223702	2.41141
BM	8	BM.8.Pro_Eryth	down	GO:0034375:high-density lipoprotein particle remodeling	0.00026362	9.96175
BM	9	BM.9.T_cell	down	GO:0002684:positive regulation of immune system process	4.19921e-14	2.30239
BM	9	BM.9.T_cell	down	GO:0048534:hematopoietic or lymphoid organ development	1.39161e-12	2.16459
BM	9	BM.9.T_cell	down	GO:0002520:immune system development	1.65329e-12	2.13943
BM	9	BM.9.T_cell	down	GO:0050865:regulation of cell activation	3.68854e-11	2.31297
BM	9	BM.9.T_cell	down	GO:0006955:immune response	9.07841e-11	2.11827
BM	9	BM.9.T_cell	down	GO:0030097:hemopoiesis	2.23767e-10	2.11315
BM	9	BM.9.T_cell	down	GO:0002521:leukocyte differentiation	3.62918e-10	2.50421
BM	9	BM.9.T_cell	down	GO:0002694:regulation of leukocyte activation	1.68093e-09	2.2613
BM	9	BM.9.T_cell	down	GO:0043207:response to external biotic stimulus	4.99276e-09	2.09712
BM	9	BM.9.T_cell	down	GO:0051707:response to other organism	1.40504e-08	2.07139
BM	9	BM.9.T_cell	down	GO:0009607:response to biotic stimulus	1.72766e-08	2.03405
BM	9	BM.9.T_cell	down	GO:0030099:myeloid cell differentiation	2.40738e-08	2.8688
BM	9	BM.9.T_cell	down	GO:0002237:response to molecule of bacterial origin	2.58203e-08	2.53649
BM	9	BM.9.T_cell	down	GO:0050778:positive regulation of immune response	3.01157e-08	2.47989
BM	9	BM.9.T_cell	down	GO:0051249:regulation of lymphocyte activation	3.30494e-08	2.25637
BM	9	BM.9.T_cell	down	GO:0032496:response to lipopolysaccharide	5.72515e-08	2.52059
BM	9	BM.9.T_cell	down	GO:1903706:regulation of hemopoiesis	5.6279e-08	2.22347
BM	9	BM.9.T_cell	down	GO:0001817:regulation of cytokine production	5.96595e-08	2.07215
BM	9	BM.9.T_cell	down	GO:1902105:regulation of leukocyte differentiation	8.89626e-08	2.41873
BM	9	BM.9.T_cell	down	GO:0050776:regulation of immune response	9.08255e-08	2.09287
BM	9	BM.9.T_cell	down	GO:0098602:single organism cell adhesion	9.68975e-08	2.16138
BM	9	BM.9.T_cell	down	GO:0009617:response to bacterium	1.64751e-07	2.17127
BM	9	BM.9.T_cell	down	GO:0030335:positive regulation of cell migration	2.4288e-07	2.01218
BM	9	BM.9.T_cell	down	GO:0050900:leukocyte migration	2.58502e-07	3.03297
BM	9	BM.9.T_cell	down	GO:0002253:activation of immune response	4.35054e-07	2.82999
BM	9	BM.9.T_cell	down	GO:0045321:leukocyte activation	7.43039e-07	2.05838
BM	9	BM.9.T_cell	up	GO:1903706:regulation of hemopoiesis	3.69697e-10	2.18514
BM	9	BM.9.T_cell	up	GO:0045321:leukocyte activation	5.94432e-10	2.10617
BM	9	BM.9.T_cell	up	GO:1902105:regulation of leukocyte differentiation	4.17056e-09	2.29508
BM	9	BM.9.T_cell	up	GO:0050864:regulation of B cell activation	5.11077e-09	3.19487
BM	9	BM.9.T_cell	up	GO:0002252:immune effector process	8.20089e-09	2.30602
BM	9	BM.9.T_cell	up	GO:0002521:leukocyte differentiation	1.42675e-08	2.11672
BM	9	BM.9.T_cell	up	GO:1903708:positive regulation of hemopoiesis	3.39095e-08	2.48493
BM	9	BM.9.T_cell	up	GO:0046649:lymphocyte activation	4.36473e-08	2.04728
BM	9	BM.9.T_cell	up	GO:0030098:lymphocyte differentiation	4.87748e-08	2.2821
BM	9	BM.9.T_cell	up	GO:0097190:apoptotic signaling pathway	1.30315e-07	2.35065
BM	9	BM.9.T_cell	up	GO:0045639:positive regulation of myeloid cell differentiation	1.73608e-07	3.15342
BM	9	BM.9.T_cell	up	GO:1902107:positive regulation of leukocyte differentiation	4.79808e-07	2.53678
BM	9	BM.9.T_cell	up	GO:0050869:negative regulation of B cell activation	5.48411e-07	4.87993
BM	9	BM.9.T_cell	up	GO:0002761:regulation of myeloid leukocyte differentiation	8.4338e-07	2.68804
BM	9	BM.9.T_cell	up	GO:0045637:regulation of myeloid cell differentiation	8.31809e-07	2.29838
BM	9	BM.9.T_cell	up	GO:0045651:positive regulation of macrophage differentiation	1.23781e-06	7.52455
BM	9	BM.9.T_cell	up	GO:0002763:positive regulation of myeloid leukocyte differentiation	1.44226e-06	3.60777
BM	9	BM.9.T_cell	up	GO:0007159:leukocyte cell-cell adhesion	2.99679e-06	2.07731
BM	9	BM.9.T_cell	up	GO:0051250:negative regulation of lymphocyte activation	3.03652e-06	2.54978
BM	9	BM.9.T_cell	up	GO:0002695:negative regulation of leukocyte activation	4.1291e-06	2.44047
BM	9	BM.9.T_cell	up	GO:0045649:regulation of macrophage differentiation	5.374e-06	6.62329
BM	9	BM.9.T_cell	up	GO:0048872:homeostasis of number of cells	7.24954e-06	2.18427
BM	9	BM.9.T_cell	up	GO:0022408:negative regulation of cell-cell adhesion	1.14814e-05	2.36139
BM	9	BM.9.T_cell	up	GO:0042110:T cell activation	1.19527e-05	2.07088
BM	9	BM.9.T_cell	up	GO:0070486:leukocyte aggregation	1.18805e-05	2.05706
BM	9	BM.9.T_cell	up	GO:0071593:lymphocyte aggregation	1.26214e-05	2.0658
BM	9	BM.9.T_cell	up	GO:0002507:tolerance induction	2.58132e-05	9.76959
BM	9	BM.9.T_cell	up	GO:0050866:negative regulation of cell activation	2.68079e-05	2.21867
BM	9	BM.9.T_cell	up	GO:0002250:adaptive immune response	2.71024e-05	2.1976
BM	9	BM.9.T_cell	up	GO:0038083:peptidyl-tyrosine autophosphorylation	3.22146e-05	3.97669
BM	9	BM.9.T_cell	up	GO:0002366:leukocyte activation involved in immune response	4.07169e-05	2.50765
BM	9	BM.9.T_cell	up	GO:0002263:cell activation involved in immune response	5.85669e-05	2.43179
BM	9	BM.9.T_cell	up	GO:0071219:cellular response to molecule of bacterial origin	6.28373e-05	2.36282
BM	9	BM.9.T_cell	up	GO:0071216:cellular response to biotic stimulus	6.88046e-05	2.30077
DH	1	DH.1.Ogc	down	GO:0002227:innate immune response in mucosa	9.30906e-23	55.573
DH	1	DH.1.Ogc	down	GO:0006335:DNA replication-dependent nucleosome assembly	3.01402e-18	41.3674
DH	1	DH.1.Ogc	down	GO:0045653:negative regulation of megakaryocyte differentiation	5.57609e-16	78.0446
DH	1	DH.1.Ogc	down	GO:0051290:protein heterotetramerization	3.51647e-12	9.50083
DH	1	DH.1.Ogc	down	GO:0000183:chromatin silencing at rDNA	1.26637e-10	12.8268
DH	1	DH.1.Ogc	down	GO:0006334:nucleosome assembly	1.65925e-06	4.25273
DH	1	DH.1.Ogc	down	GO:0031497:chromatin assembly	3.12276e-05	3.65384
DH	1	DH.1.Ogc	down	GO:0051291:protein heterooligomerization	0.000336918	3.11503
DH	1	DH.1.Ogc	down	GO:0034728:nucleosome organization	0.000454999	3.13651
DH	1	DH.1.Ogc	down	GO:0051262:protein tetramerization	0.000629007	2.85001
DH	1	DH.1.Ogc	down	GO:0006333:chromatin assembly or disassembly	0.000602276	3.06098
DH	1	DH.1.Ogc	down	GO:0006323:DNA packaging	0.00193317	2.78489
DH	1	DH.1.Ogc	down	GO:0065004:protein-DNA complex assembly	0.00561346	2.50078
DH	1	DH.1.Ogc	down	GO:0071103:DNA conformation change	0.0248419	2.16852
DH	1	DH.1.Ogc	down	GO:0009214:cyclic nucleotide catabolic process	0.0262347	4.36498
DH	1	DH.1.Ogc	down	GO:0071803:positive regulation of podosome assembly	0.0276135	7.15515
DH	1	DH.1.Ogc	down	GO:0009154:purine ribonucleotide catabolic process	0.0269137	3.72021
DH	1	DH.1.Ogc	down	GO:0098815:modulation of excitatory postsynaptic potential	0.0343217	3.04393
DH	1	DH.1.Ogc	down	GO:0071801:regulation of podosome assembly	0.0423389	6.24228
DH	1	DH.1.Ogc	up	GO:0097320:plasma membrane tubulation	8.25438e-09	20.4081
DH	1	DH.1.Ogc	up	GO:0043149:stress fiber assembly	3.60537e-06	14.5346
DH	1	DH.1.Ogc	up	GO:0030036:actin cytoskeleton organization	1.11373e-05	2.27496
DH	1	DH.1.Ogc	up	GO:0030029:actin filament-based process	1.84524e-05	2.14185
DH	1	DH.1.Ogc	up	GO:0042542:response to hydrogen peroxide	0.000321853	3.64125
DH	1	DH.1.Ogc	up	GO:0031647:regulation of protein stability	0.00064917	2.52727
DH	1	DH.1.Ogc	up	GO:0007178:transmembrane receptor protein serine/threonine kinase signaling pathway	0.00161348	2.40672
DH	1	DH.1.Ogc	up	GO:0007009:plasma membrane organization	0.00182991	2.42561
DH	1	DH.1.Ogc	up	GO:0007179:transforming growth factor beta receptor signaling pathway	0.00229623	3.08223
DH	1	DH.1.Ogc	up	GO:0060669:embryonic placenta morphogenesis	0.00295827	4.78423
DH	1	DH.1.Ogc	up	GO:0070301:cellular response to hydrogen peroxide	0.00388676	3.99916
DH	1	DH.1.Ogc	up	GO:0000302:response to reactive oxygen species	0.0048282	2.58479
DH	1	DH.1.Ogc	up	GO:0060713:labyrinthine layer morphogenesis	0.00541302	4.77182
DH	1	DH.1.Ogc	up	GO:0060670:branching involved in labyrinthine layer morphogenesis	0.00536239	8.27825
DH	1	DH.1.Ogc	up	GO:0060216:definitive hemopoiesis	0.00621644	5.79868
DH	1	DH.1.Ogc	up	GO:0006650:glycerophospholipid metabolic process	0.0104423	2.56793
DH	1	DH.1.Ogc	up	GO:0035690:cellular response to drug	0.013573	3.18617
DH	1	DH.1.Ogc	up	GO:0008631:intrinsic apoptotic signaling pathway in response to oxidative stress	0.0150405	6.47452
DH	1	DH.1.Ogc	up	GO:0036473:cell death in response to oxidative stress	0.0158126	6.41214
DH	1	DH.1.Ogc	up	GO:0034311:diol metabolic process	0.0174057	10.0492
DH	1	DH.1.Ogc	up	GO:0045599:negative regulation of fat cell differentiation	0.0268404	2.89442
DH	1	DH.1.Ogc	up	GO:1903243:negative regulation of cardiac muscle hypertrophy in response to stress	0.0280817	8.66927
DH	1	DH.1.Ogc	up	GO:0034599:cellular response to oxidative stress	0.0289696	2.09407
DH	1	DH.1.Ogc	up	GO:1902275:regulation of chromatin organization	0.0321054	2.3241
DH	1	DH.1.Ogc	up	GO:0071560:cellular response to transforming growth factor beta stimulus	0.032112	2.06631
DH	1	DH.1.Ogc	up	GO:0014745:negative regulation of muscle adaptation	0.0321581	6.38055
DH	1	DH.1.Ogc	up	GO:0034614:cellular response to reactive oxygen species	0.0328973	2.59111
DH	1	DH.1.Ogc	up	GO:0046473:phosphatidic acid metabolic process	0.0418039	10.7606
DH	1	DH.1.Ogc	up	GO:0007015:actin filament organization	0.0454655	2.1051
DH	1	DH.1.Ogc	up	GO:0071559:response to transforming growth factor beta	0.045334	2.00234
DH	10	DH.10.Mgc	up	GO:0034446:substrate adhesion-dependent cell spreading	0.031902	7.53191
DH	10	DH.10.Mgc	up	GO:0006511:ubiquitin-dependent protein catabolic process	0.0445471	2.58193
DH	10	DH.10.Mgc	up	GO:0019941:modification-dependent protein catabolic process	0.0427133	2.57542
DH	10	DH.10.Mgc	up	GO:0043632:modification-dependent macromolecule catabolic process	0.0433663	2.5374
DH	10	DH.10.Mgc	up	GO:0010564:regulation of cell cycle process	0.0452349	2.21894
DH	10	DH.10.Mgc	up	GO:0030163:protein catabolic process	0.0497064	2.28527
DH	10	DH.10.Mgc	up	GO:0031665:negative regulation of lipopolysaccharide-mediated signaling pathway	0.04525	16.8663
DH	10	DH.10.Mgc	up	GO:0051603:proteolysis involved in cellular protein catabolic process	0.0470559	2.34329
DH	11	DH.11.Low_quality	up	GO:1900102:negative regulation of endoplasmic reticulum unfolded protein response	0.0285187	24.9007
DH	14	DH.14.Peri	down	GO:0045687:positive regulation of glial cell differentiation	0.0225956	20.2898
DH	14	DH.14.Peri	down	GO:0014015:positive regulation of gliogenesis	0.0349079	16.0328
DH	2	DH.2.DG.1	down	GO:0009582:detection of abiotic stimulus	0.000407047	2.33635
DH	2	DH.2.DG.1	down	GO:0009581:detection of external stimulus	0.000523975	2.30912
DH	2	DH.2.DG.1	down	GO:0060759:regulation of response to cytokine stimulus	0.00207938	2.38061
DH	2	DH.2.DG.1	down	GO:0050953:sensory perception of light stimulus	0.00354602	2.09373
DH	2	DH.2.DG.1	down	GO:0007601:visual perception	0.00476196	2.07726
DH	2	DH.2.DG.1	down	GO:0050919:negative chemotaxis	0.0083643	2.22646
DH	2	DH.2.DG.1	down	GO:0010660:regulation of muscle cell apoptotic process	0.014449	2.6365
DH	2	DH.2.DG.1	down	GO:0060113:inner ear receptor cell differentiation	0.0185743	2.05942
DH	2	DH.2.DG.1	down	GO:0050910:detection of mechanical stimulus involved in sensory perception of sound	0.0195741	2.79441
DH	2	DH.2.DG.1	down	GO:0002040:sprouting angiogenesis	0.0272891	2.18064
DH	2	DH.2.DG.1	down	GO:0060119:inner ear receptor cell development	0.0308342	2.23688
DH	2	DH.2.DG.1	down	GO:0006939:smooth muscle contraction	0.0334235	2.1775
DH	2	DH.2.DG.1	down	GO:0042491:auditory receptor cell differentiation	0.0425787	2.24603
DH	2	DH.2.DG.1	up	GO:0018105:peptidyl-serine phosphorylation	6.5338e-05	2.27112
DH	2	DH.2.DG.1	up	GO:0018209:peptidyl-serine modification	0.000128234	2.11299
DH	2	DH.2.DG.1	up	GO:0043409:negative regulation of MAPK cascade	0.000416878	2.22346
DH	2	DH.2.DG.1	up	GO:0035637:multicellular organismal signaling	0.00042783	2.24531
DH	2	DH.2.DG.1	up	GO:0045599:negative regulation of fat cell differentiation	0.000576595	2.69939
DH	2	DH.2.DG.1	up	GO:0030705:cytoskeleton-dependent intracellular transport	0.00110705	2.44536
DH	2	DH.2.DG.1	up	GO:0045185:maintenance of protein location	0.00156223	3.01315
DH	2	DH.2.DG.1	up	GO:0019226:transmission of nerve impulse	0.00184881	2.55298
DH	2	DH.2.DG.1	up	GO:0050853:B cell receptor signaling pathway	0.00196444	3.58189
DH	2	DH.2.DG.1	up	GO:0010970:transport along microtubule	0.00276366	2.46947
DH	2	DH.2.DG.1	up	GO:0061028:establishment of endothelial barrier	0.00788326	3.39388
DH	2	DH.2.DG.1	up	GO:0007628:adult walking behavior	0.00916404	2.43344
DH	2	DH.2.DG.1	up	GO:0090659:walking behavior	0.00980032	2.41917
DH	2	DH.2.DG.1	up	GO:0021680:cerebellar Purkinje cell layer development	0.00981283	3.13325
DH	3	DH.3.DG.2	down	GO:0002819:regulation of adaptive immune response	0.000975709	2.99985
DH	3	DH.3.DG.2	down	GO:0002822:regulation of adaptive immune response based on somatic recombination of immune receptors built from immunoglobulin superfamily domains	0.00211317	2.95144
DH	3	DH.3.DG.2	down	GO:0002821:positive regulation of adaptive immune response	0.00343016	3.34366
DH	3	DH.3.DG.2	down	GO:0044539:long-chain fatty acid import	0.00575661	16.9262
DH	3	DH.3.DG.2	down	GO:0010743:regulation of macrophage derived foam cell differentiation	0.00844598	5.29946
DH	3	DH.3.DG.2	down	GO:0010522:regulation of calcium ion transport into cytosol	0.00993698	2.72846
DH	3	DH.3.DG.2	down	GO:1903779:regulation of cardiac conduction	0.0135015	4.89307
DH	3	DH.3.DG.2	down	GO:0001959:regulation of cytokine-mediated signaling pathway	0.0140865	2.76914
DH	3	DH.3.DG.2	down	GO:2000021:regulation of ion homeostasis	0.0140885	2.04815
DH	3	DH.3.DG.2	down	GO:0050919:negative chemotaxis	0.0151639	2.66408
DH	3	DH.3.DG.2	down	GO:0060411:cardiac septum morphogenesis	0.0178268	2.29123
DH	3	DH.3.DG.2	down	GO:0003279:cardiac septum development	0.0189713	2.04846
DH	3	DH.3.DG.2	down	GO:0018210:peptidyl-threonine modification	0.0228984	2.54495
DH	3	DH.3.DG.2	down	GO:0051279:regulation of release of sequestered calcium ion into cytosol	0.0237985	2.68016
DH	3	DH.3.DG.2	down	GO:0001960:negative regulation of cytokine-mediated signaling pathway	0.0255909	3.62126
DH	3	DH.3.DG.2	down	GO:0060759:regulation of response to cytokine stimulus	0.0258392	2.5533
DH	3	DH.3.DG.2	down	GO:0032845:negative regulation of homeostatic process	0.0258588	2.22791
DH	3	DH.3.DG.2	down	GO:0051282:regulation of sequestering of calcium ion	0.0294456	2.33406
DH	3	DH.3.DG.2	down	GO:0055117:regulation of cardiac muscle contraction	0.0315472	2.65079
DH	3	DH.3.DG.2	down	GO:0007030:Golgi organization	0.0321301	2.64441
DH	3	DH.3.DG.2	down	GO:0014075:response to amine	0.0328467	3.46775
DH	3	DH.3.DG.2	down	GO:0046634:regulation of alpha-beta T cell activation	0.0426592	2.41349
DH	3	DH.3.DG.2	down	GO:0010745:negative regulation of macrophage derived foam cell differentiation	0.0463304	8.24289
DH	3	DH.3.DG.2	down	GO:0006942:regulation of striated muscle contraction	0.0485723	2.49965
DH	3	DH.3.DG.2	up	GO:0043547:positive regulation of GTPase activity	3.88975e-10	2.08274
DH	3	DH.3.DG.2	up	GO:0007264:small GTPase mediated signal transduction	1.48412e-05	2.04152
DH	3	DH.3.DG.2	up	GO:0045055:regulated exocytosis	6.60879e-05	2.64414
DH	3	DH.3.DG.2	up	GO:0017156:calcium ion regulated exocytosis	0.000144627	2.97331
DH	3	DH.3.DG.2	up	GO:0016197:endosomal transport	0.000272398	2.2179
DH	3	DH.3.DG.2	up	GO:0099601:regulation of neurotransmitter receptor activity	0.000303312	3.0651
DH	3	DH.3.DG.2	up	GO:1900449:regulation of glutamate receptor signaling pathway	0.000352374	3.12196
DH	3	DH.3.DG.2	up	GO:1903305:regulation of regulated secretory pathway	0.000516691	2.62603
DH	3	DH.3.DG.2	up	GO:0030048:actin filament-based movement	0.000707265	2.6256
DH	3	DH.3.DG.2	up	GO:2000311:regulation of alpha-amino-3-hydroxy-5-methyl-4-isoxazole propionate selective glutamate receptor activity	0.000784364	3.85328
DH	3	DH.3.DG.2	up	GO:2000369:regulation of clathrin-dependent endocytosis	0.00108228	4.48984
DH	3	DH.3.DG.2	up	GO:0061001:regulation of dendritic spine morphogenesis	0.0010881	3.14784
DH	3	DH.3.DG.2	up	GO:0061003:positive regulation of dendritic spine morphogenesis	0.00110375	5.30784
DH	3	DH.3.DG.2	up	GO:0060291:long-term synaptic potentiation	0.00122809	2.53106
DH	3	DH.3.DG.2	up	GO:0048791:calcium ion-regulated exocytosis of neurotransmitter	0.00150711	3.81189
DH	3	DH.3.DG.2	up	GO:0051650:establishment of vesicle localization	0.00182365	2.00044
DH	3	DH.3.DG.2	up	GO:0017158:regulation of calcium ion-dependent exocytosis	0.00183274	2.83313
DH	3	DH.3.DG.2	up	GO:0048814:regulation of dendrite morphogenesis	0.00189412	2.26154
DH	4	DH.4.CA1	down	GO:0071313:cellular response to caffeine	0.0492842	4.68462
DH	4	DH.4.CA1	down	GO:0071415:cellular response to purine-containing compound	0.0497333	4.62572
DH	4	DH.4.CA1	up	GO:0034332:adherens junction organization	0.0161155	2.80078
DH	4	DH.4.CA1	up	GO:0071322:cellular response to carbohydrate stimulus	0.0297259	2.13338
DH	4	DH.4.CA1	up	GO:1901019:regulation of calcium ion transmembrane transporter activity	0.0359742	2.10226
DH	4	DH.4.CA1	up	GO:0045055:regulated exocytosis	0.0377443	2.00396
DH	4	DH.4.CA1	up	GO:0071326:cellular response to monosaccharide stimulus	0.0433903	2.21636
DH	4	DH.4.CA1	up	GO:0050885:neuromuscular process controlling balance	0.0431498	2.06448
DH	5	DH.5.DG.3	down	GO:0016082:synaptic vesicle priming	0.0193711	6.08258
DH	5	DH.5.DG.3	down	GO:0043647:inositol phosphate metabolic process	0.0276632	4.46917
DH	5	DH.5.DG.3	down	GO:0070243:regulation of thymocyte apoptotic process	0.0277888	6.58481
DH	5	DH.5.DG.3	down	GO:0007586:digestion	0.0283389	2.78748
DH	5	DH.5.DG.3	down	GO:0009913:epidermal cell differentiation	0.0382846	2.09802
DH	5	DH.5.DG.3	down	GO:0051453:regulation of intracellular pH	0.0404846	2.89599
DH	5	DH.5.DG.3	down	GO:0043968:histone H2A acetylation	0.0471829	6.54091
DH	5	DH.5.DG.3	down	GO:0006885:regulation of pH	0.0475208	2.62738
DH	5	DH.5.DG.3	down	GO:0036159:inner dynein arm assembly	0.0470585	6.47438
DH	5	DH.5.DG.3	up	GO:0000185:activation of MAPKKK activity	1.59665e-05	6.46046
DH	5	DH.5.DG.3	up	GO:0021695:cerebellar cortex development	0.000213805	2.98463
DH	5	DH.5.DG.3	up	GO:0046777:protein autophosphorylation	0.000348322	2.15001
DH	5	DH.5.DG.3	up	GO:0060586:multicellular organismal iron ion homeostasis	0.000499365	11.3447
DH	5	DH.5.DG.3	up	GO:0021680:cerebellar Purkinje cell layer development	0.000584538	3.78601
DH	5	DH.5.DG.3	up	GO:0050773:regulation of dendrite development	0.000707259	2.02123
DH	5	DH.5.DG.3	up	GO:0060998:regulation of dendritic spine development	0.000854671	2.54275
DH	5	DH.5.DG.3	up	GO:0021549:cerebellum development	0.00145126	2.1526
DH	5	DH.5.DG.3	up	GO:0035195:gene silencing by miRNA	0.00167855	5.03808
DH	5	DH.5.DG.3	up	GO:0061001:regulation of dendritic spine morphogenesis	0.00179301	3.252
DH	5	DH.5.DG.3	up	GO:0018108:peptidyl-tyrosine phosphorylation	0.00189296	2.02993
DH	5	DH.5.DG.3	up	GO:1990090:cellular response to nerve growth factor stimulus	0.00196652	2.98923
DH	5	DH.5.DG.3	up	GO:0018212:peptidyl-tyrosine modification	0.00203974	2.02017
DH	5	DH.5.DG.3	up	GO:0035194:posttranscriptional gene silencing by RNA	0.00245201	4.74573
DH	5	DH.5.DG.3	up	GO:0021587:cerebellum morphogenesis	0.00264292	2.73362
DH	5	DH.5.DG.3	up	GO:0021575:hindbrain morphogenesis	0.00272175	2.6538
DH	5	DH.5.DG.3	up	GO:1990416:cellular response to brain-derived neurotrophic factor stimulus	0.00287016	5.74403
DH	5	DH.5.DG.3	up	GO:0016441:posttranscriptional gene silencing	0.00289429	4.62725
DH	5	DH.5.DG.3	up	GO:0022037:metencephalon development	0.0031467	2.02406
DH	5	DH.5.DG.3	up	GO:0048814:regulation of dendrite morphogenesis	0.00373465	2.2813
DH	5	DH.5.DG.3	up	GO:1990089:response to nerve growth factor	0.00423611	2.76542
DH	6	DH.6.InN	down	GO:0051346:negative regulation of hydrolase activity	0.00501167	2.03991
DH	6	DH.6.InN	down	GO:0021542:dentate gyrus development	0.00646573	5.93117
DH	6	DH.6.InN	down	GO:0072657:protein localization to membrane	0.0083465	2.05791
DH	6	DH.6.InN	down	GO:0021957:corticospinal tract morphogenesis	0.0133353	5.25185
DH	6	DH.6.InN	down	GO:0021766:hippocampus development	0.0152674	2.76759
DH	6	DH.6.InN	down	GO:0021952:central nervous system projection neuron axonogenesis	0.0172587	3.34067
DH	6	DH.6.InN	down	GO:2000116:regulation of cysteine-type endopeptidase activity	0.022319	2.16131
DH	6	DH.6.InN	down	GO:0021955:central nervous system neuron axonogenesis	0.0228931	3.05558
DH	6	DH.6.InN	down	GO:1903320:regulation of protein modification by small protein conjugation or removal	0.0243685	2.17855
DH	6	DH.6.InN	down	GO:0050772:positive regulation of axonogenesis	0.0262155	2.58472
DH	6	DH.6.InN	down	GO:0072659:protein localization to plasma membrane	0.0387289	2.29612
DH	6	DH.6.InN	down	GO:0010171:body morphogenesis	0.0437381	3.07604
DH	6	DH.6.InN	down	GO:1903322:positive regulation of protein modification by small protein conjugation or removal	0.0449623	2.43114
DH	6	DH.6.InN	down	GO:0010770:positive regulation of cell morphogenesis involved in differentiation	0.0493284	2.10266
DH	6	DH.6.InN	up	GO:0071705:nitrogen compound transport	2.49172e-08	2.24464
DH	6	DH.6.InN	up	GO:0006836:neurotransmitter transport	3.79755e-07	3.11804
DH	6	DH.6.InN	up	GO:0006835:dicarboxylic acid transport	5.75681e-07	4.73516
DH	6	DH.6.InN	up	GO:0015800:acidic amino acid transport	1.52469e-06	6.59516
DH	6	DH.6.InN	up	GO:0006865:amino acid transport	5.4616e-06	3.37946
DH	6	DH.6.InN	up	GO:0001505:regulation of neurotransmitter levels	1.2411e-05	2.48812
DH	6	DH.6.InN	up	GO:0072655:establishment of protein localization to mitochondrion	0.000162146	4.14797
DH	6	DH.6.InN	up	GO:0007269:neurotransmitter secretion	0.000161013	2.97926
DH	6	DH.6.InN	up	GO:0030100:regulation of endocytosis	0.00016738	2.19046
DH	6	DH.6.InN	up	GO:0099531:presynaptic process involved in chemical synaptic transmission	0.000377178	2.8087
DH	6	DH.6.InN	up	GO:0050905:neuromuscular process	0.000491021	2.16822
DH	6	DH.6.InN	up	GO:0023061:signal release	0.000515867	2.21346
DH	7	DH.7.Sub_Ent	down	GO:0048668:collateral sprouting	0.000460752	6.50242
DH	7	DH.7.Sub_Ent	down	GO:1904469:positive regulation of tumor necrosis factor secretion	0.00105792	16.1807
DH	7	DH.7.Sub_Ent	down	GO:0014898:cardiac muscle hypertrophy in response to stress	0.00266291	5.9823
DH	7	DH.7.Sub_Ent	down	GO:1904467:regulation of tumor necrosis factor secretion	0.00279605	9.59464
DH	7	DH.7.Sub_Ent	down	GO:0048145:regulation of fibroblast proliferation	0.0080041	2.59056
DH	7	DH.7.Sub_Ent	down	GO:0001975:response to amphetamine	0.0144479	4.50987
DH	7	DH.7.Sub_Ent	down	GO:0048011:neurotrophin TRK receptor signaling pathway	0.0182068	7.7856
DH	7	DH.7.Sub_Ent	down	GO:0009755:hormone-mediated signaling pathway	0.0183667	2.25168
DH	7	DH.7.Sub_Ent	down	GO:0002702:positive regulation of production of molecular mediator of immune response	0.0390477	2.93641
DH	7	DH.7.Sub_Ent	down	GO:0030177:positive regulation of Wnt signaling pathway	0.0398705	2.135
DH	7	DH.7.Sub_Ent	down	GO:0001841:neural tube formation	0.0402298	2.13261
DH	7	DH.7.Sub_Ent	down	GO:0032680:regulation of tumor necrosis factor production	0.0417388	2.41945
DH	7	DH.7.Sub_Ent	down	GO:0007028:cytoplasm organization	0.0415883	6.22117
DH	7	DH.7.Sub_Ent	down	GO:1903555:regulation of tumor necrosis factor superfamily cytokine production	0.0423425	2.41122
DH	7	DH.7.Sub_Ent	up	GO:0009416:response to light stimulus	1.53164e-05	2.07457
DH	7	DH.7.Sub_Ent	up	GO:0018107:peptidyl-threonine phosphorylation	0.000820537	2.55495
DH	7	DH.7.Sub_Ent	up	GO:0019319:hexose biosynthetic process	0.00151891	4.61596
DH	7	DH.7.Sub_Ent	up	GO:0010288:response to lead ion	0.00170782	5.42004
DH	7	DH.7.Sub_Ent	up	GO:0006475:internal protein amino acid acetylation	0.00175931	2.74224
DH	7	DH.7.Sub_Ent	up	GO:0018393:internal peptidyl-lysine acetylation	0.00232542	2.74943
DH	7	DH.7.Sub_Ent	up	GO:0048168:regulation of neuronal synaptic plasticity	0.00231381	2.67975
DH	7	DH.7.Sub_Ent	up	GO:0007632:visual behavior	0.00272907	2.64479
DH	7	DH.7.Sub_Ent	up	GO:0006473:protein acetylation	0.00296862	2.56927
DH	7	DH.7.Sub_Ent	up	GO:0090630:activation of GTPase activity	0.00308688	2.373
DH	7	DH.7.Sub_Ent	up	GO:0018394:peptidyl-lysine acetylation	0.00310889	2.677
DH	7	DH.7.Sub_Ent	up	GO:0046364:monosaccharide biosynthetic process	0.00334329	4.16855
DH	7	DH.7.Sub_Ent	up	GO:0008542:visual learning	0.00382618	2.63422
DH	7	DH.7.Sub_Ent	up	GO:0016573:histone acetylation	0.00433232	2.66762
DH	7	DH.7.Sub_Ent	up	GO:0032006:regulation of TOR signaling	0.00737382	2.34868
DH	7	DH.7.Sub_Ent	up	GO:0018210:peptidyl-threonine modification	0.00770186	2.18579
DH	7	DH.7.Sub_Ent	up	GO:0043543:protein acylation	0.008723	2.23271
DH	7	DH.7.Sub_Ent	up	GO:0060071:Wnt signaling pathway, planar cell polarity pathway	0.00908551	3.64162
DH	7	DH.7.Sub_Ent	up	GO:0030705:cytoskeleton-dependent intracellular transport	0.0105542	2.15962
DH	7	DH.7.Sub_Ent	up	GO:0030007:cellular potassium ion homeostasis	0.0117048	5.58671
DH	7	DH.7.Sub_Ent	up	GO:0006575:cellular modified amino acid metabolic process	0.012708	2.23829
DH	7	DH.7.Sub_Ent	up	GO:0043966:histone H3 acetylation	0.0170137	3.34328
DH	7	DH.7.Sub_Ent	up	GO:1902882:regulation of response to oxidative stress	0.0169414	2.21568
DH	7	DH.7.Sub_Ent	up	GO:0006094:gluconeogenesis	0.0190876	4.04272
DH	7	DH.7.Sub_Ent	up	GO:0061028:establishment of endothelial barrier	0.0193211	3.09721
DH	7	DH.7.Sub_Ent	up	GO:0016051:carbohydrate biosynthetic process	0.0197364	2.14103
DH	7	DH.7.Sub_Ent	up	GO:0071901:negative regulation of protein serine/threonine kinase activity	0.0203636	2.04183
DH	7	DH.7.Sub_Ent	up	GO:0060534:trachea cartilage development	0.0213275	4.87321
DH	7	DH.7.Sub_Ent	up	GO:0032007:negative regulation of TOR signaling	0.0222963	2.67179
DH	9	DH.9.CA2.3	down	GO:0032409:regulation of transporter activity	0.000172983	2.2291
DH	9	DH.9.CA2.3	down	GO:0032410:negative regulation of transporter activity	0.000519217	3.36255
DH	9	DH.9.CA2.3	down	GO:0022898:regulation of transmembrane transporter activity	0.0016786	2.09364
DH	9	DH.9.CA2.3	down	GO:0031647:regulation of protein stability	0.00192194	2.16628
DH	9	DH.9.CA2.3	down	GO:0032412:regulation of ion transmembrane transporter activity	0.00231114	2.09241
DH	9	DH.9.CA2.3	down	GO:0010522:regulation of calcium ion transport into cytosol	0.00397335	2.68595
DH	9	DH.9.CA2.3	down	GO:0034763:negative regulation of transmembrane transport	0.00790237	2.66896
DH	9	DH.9.CA2.3	down	GO:0046887:positive regulation of hormone secretion	0.0123987	2.3048
DH	9	DH.9.CA2.3	down	GO:0042036:negative regulation of cytokine biosynthetic process	0.0125691	4.08936
DH	9	DH.9.CA2.3	down	GO:0048520:positive regulation of behavior	0.013031	3.76302
DH	9	DH.9.CA2.3	down	GO:0051645:Golgi localization	0.0151471	5.38881
DH	9	DH.9.CA2.3	down	GO:0034766:negative regulation of ion transmembrane transport	0.0163201	2.56139
DH	9	DH.9.CA2.3	down	GO:0051279:regulation of release of sequestered calcium ion into cytosol	0.0167944	2.54583
DH	9	DH.9.CA2.3	down	GO:0002793:positive regulation of peptide secretion	0.0171276	2.5392
DH	9	DH.9.CA2.3	down	GO:0010821:regulation of mitochondrion organization	0.0182234	2.10266
DH	9	DH.9.CA2.3	up	GO:0030718:germ-line stem cell population maintenance	0.00688629	10.1639
DH	9	DH.9.CA2.3	up	GO:1990089:response to nerve growth factor	0.0195384	2.87097
DH	9	DH.9.CA2.3	up	GO:1990090:cellular response to nerve growth factor stimulus	0.0384708	2.79299
FC	1	FC.1.L2.3	down	GO:0051588:regulation of neurotransmitter transport	0.0231794	2.33375
FC	1	FC.1.L2.3	down	GO:0046928:regulation of neurotransmitter secretion	0.0354852	2.36175
FC	1	FC.1.L2.3	down	GO:0015012:heparan sulfate proteoglycan biosynthetic process	0.0434362	2.63013
FC	1	FC.1.L2.3	up	GO:0030705:cytoskeleton-dependent intracellular transport	7.21001e-05	2.62916
FC	1	FC.1.L2.3	up	GO:1901142:insulin metabolic process	0.0318939	4.99047
FC	1	FC.1.L2.3	up	GO:0008090:retrograde axonal transport	0.0467202	6.08703
FC	10	FC.10.InN.Six3	down	GO:0035511:oxidative DNA demethylation	0.00238851	12.3767
FC	10	FC.10.InN.Six3	down	GO:0070989:oxidative demethylation	0.00346859	10.9763
FC	10	FC.10.InN.Six3	down	GO:0006470:protein dephosphorylation	0.00823601	2.36573
FC	10	FC.10.InN.Six3	down	GO:1990090:cellular response to nerve growth factor stimulus	0.0253645	3.51809
FC	10	FC.10.InN.Six3	down	GO:0048167:regulation of synaptic plasticity	0.0317384	2.04452
FC	10	FC.10.InN.Six3	down	GO:1990089:response to nerve growth factor	0.0411388	3.25469
FC	10	FC.10.InN.Six3	up	GO:0007264:small GTPase mediated signal transduction	1.49795e-05	2.61752
FC	10	FC.10.InN.Six3	up	GO:0043547:positive regulation of GTPase activity	0.000101634	2.07437
FC	10	FC.10.InN.Six3	up	GO:0007009:plasma membrane organization	0.000326304	2.48453
FC	10	FC.10.InN.Six3	up	GO:0007265:Ras protein signal transduction	0.000767376	2.89023
FC	10	FC.10.InN.Six3	up	GO:0072657:protein localization to membrane	0.000980352	2.13136
FC	10	FC.10.InN.Six3	up	GO:0072659:protein localization to plasma membrane	0.000987455	2.63603
FC	10	FC.10.InN.Six3	up	GO:1990778:protein localization to cell periphery	0.00111571	2.56567
FC	10	FC.10.InN.Six3	up	GO:0051056:regulation of small GTPase mediated signal transduction	0.00167912	2.10714
FC	10	FC.10.InN.Six3	up	GO:0046578:regulation of Ras protein signal transduction	0.00189287	2.21659
FC	10	FC.10.InN.Six3	up	GO:1901880:negative regulation of protein depolymerization	0.00251369	3.87002
FC	10	FC.10.InN.Six3	up	GO:0043242:negative regulation of protein complex disassembly	0.00272938	3.82294
FC	10	FC.10.InN.Six3	up	GO:1901879:regulation of protein depolymerization	0.00297759	3.42732
FC	10	FC.10.InN.Six3	up	GO:0051693:actin filament capping	0.00355397	6.18645
FC	10	FC.10.InN.Six3	up	GO:0048167:regulation of synaptic plasticity	0.0039271	2.14126
FC	10	FC.10.InN.Six3	up	GO:0043244:regulation of protein complex disassembly	0.00420654	3.29182
FC	10	FC.10.InN.Six3	up	GO:0030890:positive regulation of B cell proliferation	0.0046922	3.79158
FC	10	FC.10.InN.Six3	up	GO:0032271:regulation of protein polymerization	0.00585194	2.50406
FC	10	FC.10.InN.Six3	up	GO:1902903:regulation of supramolecular fiber organization	0.0060777	2.01842
FC	10	FC.10.InN.Six3	up	GO:0090630:activation of GTPase activity	0.00657946	2.92003
FC	10	FC.10.InN.Six3	up	GO:0010506:regulation of autophagy	0.00801006	2.26449
FC	10	FC.10.InN.Six3	up	GO:2001257:regulation of cation channel activity	0.00814415	2.38837
FC	11	FC.11.InN.Sst.Pvalb	down	GO:0016358:dendrite development	0.021055	2.14925
FC	11	FC.11.InN.Sst.Pvalb	down	GO:0021860:pyramidal neuron development	0.0214679	5.41802
FC	11	FC.11.InN.Sst.Pvalb	down	GO:0060291:long-term synaptic potentiation	0.0247626	2.71507
FC	11	FC.11.InN.Sst.Pvalb	down	GO:0048813:dendrite morphogenesis	0.0279038	2.50959
FC	11	FC.11.InN.Sst.Pvalb	down	GO:0070509:calcium ion import	0.0333258	2.60689
FC	11	FC.11.InN.Sst.Pvalb	down	GO:0021859:pyramidal neuron differentiation	0.0368384	4.26012
FC	11	FC.11.InN.Sst.Pvalb	down	GO:0046777:protein autophosphorylation	0.0400539	2.01417
FC	11	FC.11.InN.Sst.Pvalb	down	GO:0032469:endoplasmic reticulum calcium ion homeostasis	0.0475802	5.10093
FC	11	FC.11.InN.Sst.Pvalb	up	GO:0006470:protein dephosphorylation	0.000245393	2.38515
FC	11	FC.11.InN.Sst.Pvalb	up	GO:0010559:regulation of glycoprotein biosynthetic process	0.000746826	4.02078
FC	11	FC.11.InN.Sst.Pvalb	up	GO:0097190:apoptotic signaling pathway	0.000831452	2.16923
FC	11	FC.11.InN.Sst.Pvalb	up	GO:0048813:dendrite morphogenesis	0.000873377	2.87644
FC	11	FC.11.InN.Sst.Pvalb	up	GO:0097193:intrinsic apoptotic signaling pathway	0.000881704	2.57864
FC	11	FC.11.InN.Sst.Pvalb	up	GO:1903018:regulation of glycoprotein metabolic process	0.00146682	3.74299
FC	11	FC.11.InN.Sst.Pvalb	up	GO:0070059:intrinsic apoptotic signaling pathway in response to endoplasmic reticulum stress	0.00174641	4.60051
FC	11	FC.11.InN.Sst.Pvalb	up	GO:0018105:peptidyl-serine phosphorylation	0.00208904	2.26294
FC	11	FC.11.InN.Sst.Pvalb	up	GO:0042593:glucose homeostasis	0.00352129	2.13393
FC	11	FC.11.InN.Sst.Pvalb	up	GO:0019226:transmission of nerve impulse	0.00708594	2.71338
FC	11	FC.11.InN.Sst.Pvalb	up	GO:0009749:response to glucose	0.00781173	2.38374
FC	11	FC.11.InN.Sst.Pvalb	up	GO:0034446:substrate adhesion-dependent cell spreading	0.00776586	3.75511
FC	11	FC.11.InN.Sst.Pvalb	up	GO:0018209:peptidyl-serine modification	0.00813926	2.01572
FC	11	FC.11.InN.Sst.Pvalb	up	GO:0030838:positive regulation of actin filament polymerization	0.00833176	3.3213
FC	11	FC.11.InN.Sst.Pvalb	up	GO:0009746:response to hexose	0.0100959	2.3308
FC	11	FC.11.InN.Sst.Pvalb	up	GO:0051495:positive regulation of cytoskeleton organization	0.0105446	2.16675
FC	11	FC.11.InN.Sst.Pvalb	up	GO:0003254:regulation of membrane depolarization	0.0105755	3.22636
FC	11	FC.11.InN.Sst.Pvalb	up	GO:0009743:response to carbohydrate	0.0112517	2.15446
FC	11	FC.11.InN.Sst.Pvalb	up	GO:0031396:regulation of protein ubiquitination	0.0112387	2.06573
FC	11	FC.11.InN.Sst.Pvalb	up	GO:0032400:melanosome localization	0.0138517	6.34465
FC	11	FC.11.InN.Sst.Pvalb	up	GO:0071333:cellular response to glucose stimulus	0.0164262	2.80875
FC	11	FC.11.InN.Sst.Pvalb	up	GO:0001678:cellular glucose homeostasis	0.0181303	2.52709
FC	11	FC.11.InN.Sst.Pvalb	up	GO:0071331:cellular response to hexose stimulus	0.0181104	2.77831
FC	11	FC.11.InN.Sst.Pvalb	up	GO:0051875:pigment granule localization	0.0197818	5.91252
FC	11	FC.11.InN.Sst.Pvalb	up	GO:0016358:dendrite development	0.0207125	2.02562
FC	11	FC.11.InN.Sst.Pvalb	up	GO:0071326:cellular response to monosaccharide stimulus	0.0214971	2.72572
FC	12	FC.12.Claustrum	down	GO:0010954:positive regulation of protein processing	0.000343825	5.98085
FC	12	FC.12.Claustrum	down	GO:1903319:positive regulation of protein maturation	0.000375444	5.90738
FC	12	FC.12.Claustrum	down	GO:0008306:associative learning	0.00245319	2.26502
FC	12	FC.12.Claustrum	down	GO:0070613:regulation of protein processing	0.00373206	2.8448
FC	12	FC.12.Claustrum	down	GO:1903317:regulation of protein maturation	0.00387654	2.83521
FC	12	FC.12.Claustrum	down	GO:0071639:positive regulation of monocyte chemotactic protein-1 production	0.00390135	8.18156
FC	12	FC.12.Claustrum	down	GO:0070059:intrinsic apoptotic signaling pathway in response to endoplasmic reticulum stress	0.00504516	3.49374
FC	12	FC.12.Claustrum	down	GO:0001976:neurological system process involved in regulation of systemic arterial blood pressure	0.0130463	3.45413
FC	12	FC.12.Claustrum	down	GO:0043266:regulation of potassium ion transport	0.0130506	2.06103
FC	12	FC.12.Claustrum	down	GO:0003407:neural retina development	0.020938	2.00806
FC	12	FC.12.Claustrum	down	GO:1901379:regulation of potassium ion transmembrane transport	0.021475	2.12239
FC	12	FC.12.Claustrum	down	GO:0060416:response to growth hormone	0.0238472	3.15529
FC	12	FC.12.Claustrum	down	GO:0046834:lipid phosphorylation	0.0278426	2.5235
FC	12	FC.12.Claustrum	down	GO:1901016:regulation of potassium ion transmembrane transporter activity	0.0279855	2.44657
FC	12	FC.12.Claustrum	down	GO:1903524:positive regulation of blood circulation	0.0340467	2.14043
FC	14	FC.14.L5.Parm1	down	GO:0018105:peptidyl-serine phosphorylation	0.000454444	2.08974
FC	14	FC.14.L5.Parm1	down	GO:0018210:peptidyl-threonine modification	0.000447343	2.44667
FC	14	FC.14.L5.Parm1	down	GO:0018107:peptidyl-threonine phosphorylation	0.000515321	2.55884
FC	14	FC.14.L5.Parm1	down	GO:0030259:lipid glycosylation	0.000641367	6.43933
FC	14	FC.14.L5.Parm1	down	GO:0002768:immune response-regulating cell surface receptor signaling pathway	0.0028952	2.24905
FC	14	FC.14.L5.Parm1	down	GO:0000768:syncytium formation by plasma membrane fusion	0.0036837	3.39039
FC	14	FC.14.L5.Parm1	down	GO:0006949:syncytium formation	0.00380268	3.37401
FC	14	FC.14.L5.Parm1	down	GO:0007520:myoblast fusion	0.00459095	3.83818
FC	14	FC.14.L5.Parm1	down	GO:0051446:positive regulation of meiotic cell cycle	0.00580986	3.52415
FC	14	FC.14.L5.Parm1	down	GO:0071322:cellular response to carbohydrate stimulus	0.00604807	2.32507
FC	14	FC.14.L5.Parm1	down	GO:0014902:myotube differentiation	0.00670917	2.39089
FC	14	FC.14.L5.Parm1	down	GO:0002429:immune response-activating cell surface receptor signaling pathway	0.0101673	2.17594
FC	14	FC.14.L5.Parm1	down	GO:0007292:female gamete generation	0.0103813	2.14026
FC	14	FC.14.L5.Parm1	down	GO:1903392:negative regulation of adherens junction organization	0.0133902	4.47946
FC	14	FC.14.L5.Parm1	down	GO:0050851:antigen receptor-mediated signaling pathway	0.0148796	2.20263
FC	14	FC.14.L5.Parm1	down	GO:0048679:regulation of axon regeneration	0.0155728	2.87233
FC	14	FC.14.L5.Parm1	down	GO:0016082:synaptic vesicle priming	0.0172266	4.22887
FC	14	FC.14.L5.Parm1	down	GO:0007179:transforming growth factor beta receptor signaling pathway	0.0172575	2.01658
FC	14	FC.14.L5.Parm1	down	GO:0001678:cellular glucose homeostasis	0.0175658	2.15755
FC	14	FC.14.L5.Parm1	down	GO:0045836:positive regulation of meiotic nuclear division	0.0180202	3.57076
FC	14	FC.14.L5.Parm1	down	GO:0030838:positive regulation of actin filament polymerization	0.0214867	2.56556
FC	14	FC.14.L5.Parm1	down	GO:2000272:negative regulation of receptor activity	0.0215333	2.73551
FC	14	FC.14.L5.Parm1	down	GO:0048813:dendrite morphogenesis	0.0246092	2.02402
FC	14	FC.14.L5.Parm1	down	GO:0021591:ventricular system development	0.0244973	2.77016
FC	14	FC.14.L5.Parm1	down	GO:0051895:negative regulation of focal adhesion assembly	0.0256038	4.25539
FC	14	FC.14.L5.Parm1	down	GO:0001541:ovarian follicle development	0.0257113	2.17276
FC	14	FC.14.L5.Parm1	down	GO:0071326:cellular response to monosaccharide stimulus	0.0266744	2.24891
FC	14	FC.14.L5.Parm1	up	GO:2000582:positive regulation of ATP-dependent microtubule motor activity, plus-end-directed	0.00703956	13.0714
FC	14	FC.14.L5.Parm1	up	GO:0031646:positive regulation of neurological system process	0.0103557	5.12226
FC	14	FC.14.L5.Parm1	up	GO:0045807:positive regulation of endocytosis	0.0304894	2.70449
FC	14	FC.14.L5.Parm1	up	GO:0051952:regulation of amine transport	0.0314295	3.105
FC	14	FC.14.L5.Parm1	up	GO:0072384:organelle transport along microtubule	0.038607	4.03578
FC	2	FC.2.Ogc	down	GO:0045653:negative regulation of megakaryocyte differentiation	2.12121e-20	152.633
FC	2	FC.2.Ogc	down	GO:0006335:DNA replication-dependent nucleosome assembly	1.0812e-20	70.2869
FC	2	FC.2.Ogc	down	GO:0000183:chromatin silencing at rDNA	6.20925e-13	21.7939
FC	2	FC.2.Ogc	down	GO:0002227:innate immune response in mucosa	7.09382e-13	58.0828
FC	2	FC.2.Ogc	down	GO:0019731:antibacterial humoral response	1.09525e-12	33.6867
FC	2	FC.2.Ogc	down	GO:0019730:antimicrobial humoral response	4.49885e-12	29.6888
FC	2	FC.2.Ogc	down	GO:0034724:DNA replication-independent nucleosome organization	4.57583e-12	24.4023
FC	2	FC.2.Ogc	down	GO:0006336:DNA replication-independent nucleosome assembly	4.75043e-11	24.0509
FC	2	FC.2.Ogc	down	GO:0045652:regulation of megakaryocyte differentiation	4.20363e-10	17.0791
FC	2	FC.2.Ogc	down	GO:0051290:protein heterotetramerization	1.49251e-09	11.9316
FC	2	FC.2.Ogc	down	GO:0006959:humoral immune response	7.47145e-07	5.78449
FC	2	FC.2.Ogc	down	GO:0034728:nucleosome organization	1.50241e-05	4.57338
FC	2	FC.2.Ogc	down	GO:0006334:nucleosome assembly	8.37371e-05	5.01982
FC	2	FC.2.Ogc	down	GO:0051262:protein tetramerization	8.64546e-05	3.90316
FC	2	FC.2.Ogc	down	GO:0031497:chromatin assembly	0.000463581	4.31291
FC	2	FC.2.Ogc	down	GO:0051299:centrosome separation	0.000693438	28.0592
FC	2	FC.2.Ogc	down	GO:0006333:chromatin assembly or disassembly	0.00104469	3.82564
FC	2	FC.2.Ogc	down	GO:0006323:DNA packaging	0.00161159	3.53788
FC	2	FC.2.Ogc	down	GO:0071824:protein-DNA complex subunit organization	0.00170242	2.96673
FC	2	FC.2.Ogc	down	GO:0030837:negative regulation of actin filament polymerization	0.00209188	5.27514
FC	2	FC.2.Ogc	down	GO:0032272:negative regulation of protein polymerization	0.00418505	4.49509
FC	2	FC.2.Ogc	down	GO:0065004:protein-DNA complex assembly	0.00452937	3.11352
FC	2	FC.2.Ogc	down	GO:0071103:DNA conformation change	0.0121656	2.69141
FC	2	FC.2.Ogc	down	GO:0045637:regulation of myeloid cell differentiation	0.0206287	2.25998
FC	2	FC.2.Ogc	down	GO:0051494:negative regulation of cytoskeleton organization	0.0258896	2.72365
FC	2	FC.2.Ogc	down	GO:1902904:negative regulation of supramolecular fiber organization	0.0286124	2.77398
FC	2	FC.2.Ogc	up	GO:0051017:actin filament bundle assembly	0.000217417	6.84194
FC	2	FC.2.Ogc	up	GO:0061572:actin filament bundle organization	0.000287845	6.465
FC	2	FC.2.Ogc	up	GO:0030029:actin filament-based process	0.000332383	2.33883
FC	2	FC.2.Ogc	up	GO:0030036:actin cytoskeleton organization	0.000497987	2.40838
FC	2	FC.2.Ogc	up	GO:0031032:actomyosin structure organization	0.0014859	4.47438
FC	2	FC.2.Ogc	up	GO:0007015:actin filament organization	0.00463513	2.96916
FC	2	FC.2.Ogc	up	GO:0007179:transforming growth factor beta receptor signaling pathway	0.00524059	3.6723
FC	2	FC.2.Ogc	up	GO:0061008:hepaticobiliary system development	0.00532056	3.00931
FC	2	FC.2.Ogc	up	GO:0007178:transmembrane receptor protein serine/threonine kinase signaling pathway	0.0164735	2.57613
FC	2	FC.2.Ogc	up	GO:0031998:regulation of fatty acid beta-oxidation	0.0188155	9.95242
FC	2	FC.2.Ogc	up	GO:0001889:liver development	0.0240721	2.78753
FC	2	FC.2.Ogc	up	GO:0021675:nerve development	0.0334465	2.98895
FC	2	FC.2.Ogc	up	GO:0032469:endoplasmic reticulum calcium ion homeostasis	0.0347901	8.3102
FC	2	FC.2.Ogc	up	GO:1903829:positive regulation of cellular protein localization	0.0343786	2.10342
FC	2	FC.2.Ogc	up	GO:0008360:regulation of cell shape	0.0361048	2.88501
FC	2	FC.2.Ogc	up	GO:0030512:negative regulation of transforming growth factor beta receptor signaling pathway	0.0458855	4.62258
FC	2	FC.2.Ogc	up	GO:1903845:negative regulation of cellular response to transforming growth factor beta stimulus	0.0459838	4.58653
FC	2	FC.2.Ogc	up	GO:0040014:regulation of multicellular organism growth	0.0499008	3.49628
FC	2	FC.2.Ogc	up	GO:0040018:positive regulation of multicellular organism growth	0.0491091	4.50244
FC	3	FC.3.L4	down	GO:2000573:positive regulation of DNA biosynthetic process	0.00141072	2.65786
FC	3	FC.3.L4	down	GO:0051973:positive regulation of telomerase activity	0.0037654	2.91264
FC	3	FC.3.L4	down	GO:0051972:regulation of telomerase activity	0.00641762	2.69672
FC	3	FC.3.L4	down	GO:0030195:negative regulation of blood coagulation	0.014624	2.93211
FC	3	FC.3.L4	down	GO:1904358:positive regulation of telomere maintenance via telomere lengthening	0.0159244	3.12817
FC	3	FC.3.L4	down	GO:0050819:negative regulation of coagulation	0.0240488	2.66578
FC	3	FC.3.L4	down	GO:0043586:tongue development	0.0241265	2.66258
FC	3	FC.3.L4	down	GO:0010970:transport along microtubule	0.0245646	2.11004
FC	3	FC.3.L4	down	GO:0030705:cytoskeleton-dependent intracellular transport	0.0284003	2.00181
FC	3	FC.3.L4	down	GO:2000278:regulation of DNA biosynthetic process	0.0337464	2.00404
FC	3	FC.3.L4	down	GO:0061640:cytoskeleton-dependent cytokinesis	0.0368251	2.61767
FC	3	FC.3.L4	down	GO:0048008:platelet-derived growth factor receptor signaling pathway	0.0449463	2.39943
FC	3	FC.3.L4	up	GO:0016572:histone phosphorylation	3.14059e-07	5.3232
FC	3	FC.3.L4	up	GO:0018105:peptidyl-serine phosphorylation	0.000413966	2.07743
FC	3	FC.3.L4	up	GO:0031032:actomyosin structure organization	0.00212239	2.46997
FC	3	FC.3.L4	up	GO:0009267:cellular response to starvation	0.00347738	2.15984
FC	3	FC.3.L4	up	GO:0017156:calcium ion regulated exocytosis	0.00364975	2.60281
FC	3	FC.3.L4	up	GO:0006941:striated muscle contraction	0.00390242	2.26211
FC	3	FC.3.L4	up	GO:0017158:regulation of calcium ion-dependent exocytosis	0.0200416	2.48009
FC	3	FC.3.L4	up	GO:0010927:cellular component assembly involved in morphogenesis	0.0223407	2.17876
FC	3	FC.3.L4	up	GO:1903818:positive regulation of voltage-gated potassium channel activity	0.0227073	5.32215
FC	3	FC.3.L4	up	GO:0014829:vascular smooth muscle contraction	0.0438784	3.25574
FC	3	FC.3.L4	up	GO:0030239:myofibril assembly	0.0462853	2.49748
FC	3	FC.3.L4	up	GO:0048741:skeletal muscle fiber development	0.0477597	3.68393
FC	4	FC.4.InN.Vip.Npy	down	GO:0043161:proteasome-mediated ubiquitin-dependent protein catabolic process	0.0014605	2.58347
FC	4	FC.4.InN.Vip.Npy	down	GO:0010498:proteasomal protein catabolic process	0.0015482	2.52115
FC	4	FC.4.InN.Vip.Npy	down	GO:0031397:negative regulation of protein ubiquitination	0.00664933	3.79194
FC	4	FC.4.InN.Vip.Npy	down	GO:0043467:regulation of generation of precursor metabolites and energy	0.00666192	3.2972
FC	4	FC.4.InN.Vip.Npy	down	GO:1903321:negative regulation of protein modification by small protein conjugation or removal	0.0226433	3.17894
FC	4	FC.4.InN.Vip.Npy	down	GO:0031998:regulation of fatty acid beta-oxidation	0.0346589	6.51107
FC	4	FC.4.InN.Vip.Npy	down	GO:0060712:spongiotrophoblast layer development	0.0496263	5.12512
FC	4	FC.4.InN.Vip.Npy	up	GO:0043270:positive regulation of ion transport	3.49097e-05	2.10597
FC	4	FC.4.InN.Vip.Npy	up	GO:0030865:cortical cytoskeleton organization	0.000357168	4.40351
FC	4	FC.4.InN.Vip.Npy	up	GO:1903793:positive regulation of anion transport	0.000513368	4.00622
FC	4	FC.4.InN.Vip.Npy	up	GO:0050773:regulation of dendrite development	0.00107137	2.03286
FC	4	FC.4.InN.Vip.Npy	up	GO:0019226:transmission of nerve impulse	0.00226846	2.63619
FC	4	FC.4.InN.Vip.Npy	up	GO:1902115:regulation of organelle assembly	0.00318023	2.23842
FC	4	FC.4.InN.Vip.Npy	up	GO:0061000:negative regulation of dendritic spine development	0.00445265	4.08719
FC	4	FC.4.InN.Vip.Npy	up	GO:0060998:regulation of dendritic spine development	0.00710081	2.381
FC	4	FC.4.InN.Vip.Npy	up	GO:0048814:regulation of dendrite morphogenesis	0.00709545	2.29442
FC	4	FC.4.InN.Vip.Npy	up	GO:0060024:rhythmic synaptic transmission	0.00780871	7.44774
FC	4	FC.4.InN.Vip.Npy	up	GO:0031532:actin cytoskeleton reorganization	0.00896743	2.54465
FC	4	FC.4.InN.Vip.Npy	up	GO:1902117:positive regulation of organelle assembly	0.00952533	2.83046
FC	4	FC.4.InN.Vip.Npy	up	GO:0044070:regulation of anion transport	0.0111293	2.37996
FC	4	FC.4.InN.Vip.Npy	up	GO:2000273:positive regulation of receptor activity	0.0121881	3.21271
FC	4	FC.4.InN.Vip.Npy	up	GO:2000171:negative regulation of dendrite development	0.0148725	2.77926
FC	4	FC.4.InN.Vip.Npy	up	GO:0008542:visual learning	0.0166541	2.57938
FC	4	FC.4.InN.Vip.Npy	up	GO:0021542:dentate gyrus development	0.0200035	3.81819
FC	4	FC.4.InN.Vip.Npy	up	GO:0007632:visual behavior	0.0232897	2.48614
FC	4	FC.4.InN.Vip.Npy	up	GO:1902905:positive regulation of supramolecular fiber organization	0.0250786	2.00912
FC	4	FC.4.InN.Vip.Npy	up	GO:0003015:heart process	0.0263703	2.12093
FC	5	FC.5.Asc	down	GO:0016202:regulation of striated muscle tissue development	0.000833082	2.60397
FC	5	FC.5.Asc	down	GO:0048634:regulation of muscle organ development	0.00099186	2.57301
FC	5	FC.5.Asc	down	GO:1901861:regulation of muscle tissue development	0.00136252	2.51757
FC	5	FC.5.Asc	down	GO:0048641:regulation of skeletal muscle tissue development	0.00894567	3.60218
FC	5	FC.5.Asc	down	GO:0030279:negative regulation of ossification	0.0192893	2.95846
FC	5	FC.5.Asc	down	GO:0048742:regulation of skeletal muscle fiber development	0.0346328	7.06539
FC	5	FC.5.Asc	down	GO:0043586:tongue development	0.0418862	4.12605
FC	5	FC.5.Asc	up	GO:0030029:actin filament-based process	7.97296e-06	2.13283
FC	5	FC.5.Asc	up	GO:0030036:actin cytoskeleton organization	2.97144e-05	2.16541
FC	5	FC.5.Asc	up	GO:0010171:body morphogenesis	0.00122983	3.69932
FC	5	FC.5.Asc	up	GO:0060696:regulation of phospholipid catabolic process	0.00230895	28.9004
FC	5	FC.5.Asc	up	GO:0022010:central nervous system myelination	0.0022956	6.54334
FC	5	FC.5.Asc	up	GO:0090208:positive regulation of triglyceride metabolic process	0.00278551	8.97671
FC	5	FC.5.Asc	up	GO:1902117:positive regulation of organelle assembly	0.00592989	3.64158
FC	5	FC.5.Asc	up	GO:0045747:positive regulation of Notch signaling pathway	0.00634551	3.60524
FC	5	FC.5.Asc	up	GO:0090207:regulation of triglyceride metabolic process	0.00775974	5.31781
FC	5	FC.5.Asc	up	GO:0090398:cellular senescence	0.0113394	4.49264
FC	5	FC.5.Asc	up	GO:0045216:cell-cell junction organization	0.0115446	2.50138
FC	5	FC.5.Asc	up	GO:0046889:positive regulation of lipid biosynthetic process	0.0120936	3.32504
FC	5	FC.5.Asc	up	GO:0006469:negative regulation of protein kinase activity	0.0120417	2.0215
FC	5	FC.5.Asc	up	GO:0007163:establishment or maintenance of cell polarity	0.0144237	2.16237
FC	5	FC.5.Asc	up	GO:0051648:vesicle localization	0.0145633	2.23425
FC	5	FC.5.Asc	up	GO:0046578:regulation of Ras protein signal transduction	0.0154966	2.02432
FC	5	FC.5.Asc	up	GO:0014003:oligodendrocyte development	0.0175099	3.5124
FC	5	FC.5.Asc	up	GO:0034330:cell junction organization	0.0181114	2.32112
FC	5	FC.5.Asc	up	GO:0051650:establishment of vesicle localization	0.0261297	2.19952
FC	5	FC.5.Asc	up	GO:0008593:regulation of Notch signaling pathway	0.0271715	2.72068
FC	5	FC.5.Asc	up	GO:0007569:cell aging	0.028281	2.9435
FC	5	FC.5.Asc	up	GO:0071901:negative regulation of protein serine/threonine kinase activity	0.0296776	2.51348
FC	5	FC.5.Asc	up	GO:1904683:regulation of metalloendopeptidase activity	0.0299072	8.10995
FC	5	FC.5.Asc	up	GO:0046580:negative regulation of Ras protein signal transduction	0.0309023	3.22841
FC	5	FC.5.Asc	up	GO:0030010:establishment of cell polarity	0.031284	2.29856
FC	6	FC.6.L5.Deptor	down	GO:0051952:regulation of amine transport	0.00153828	2.45841
FC	6	FC.6.L5.Deptor	down	GO:1903169:regulation of calcium ion transmembrane transport	0.00167181	2.04813
FC	6	FC.6.L5.Deptor	down	GO:0050848:regulation of calcium-mediated signaling	0.00194428	2.45597
FC	6	FC.6.L5.Deptor	down	GO:0009130:pyrimidine nucleoside monophosphate biosynthetic process	0.00252533	5.70344
FC	6	FC.6.L5.Deptor	down	GO:0015812:gamma-aminobutyric acid transport	0.00454013	5.8075
FC	6	FC.6.L5.Deptor	down	GO:0045078:positive regulation of interferon-gamma biosynthetic process	0.00565642	7.68636
FC	6	FC.6.L5.Deptor	down	GO:0030032:lamellipodium assembly	0.00606431	3.01374
FC	6	FC.6.L5.Deptor	down	GO:0045072:regulation of interferon-gamma biosynthetic process	0.00602295	7.55329
FC	6	FC.6.L5.Deptor	down	GO:0048015:phosphatidylinositol-mediated signaling	0.0117483	2.25344
FC	6	FC.6.L5.Deptor	down	GO:1901021:positive regulation of calcium ion transmembrane transporter activity	0.0128334	2.78724
FC	6	FC.6.L5.Deptor	down	GO:2000516:positive regulation of CD4-positive, alpha-beta T cell activation	0.0137468	2.8583
FC	6	FC.6.L5.Deptor	down	GO:0060306:regulation of membrane repolarization	0.0153863	2.92339
FC	6	FC.6.L5.Deptor	down	GO:0046635:positive regulation of alpha-beta T cell activation	0.0159177	2.26932
FC	6	FC.6.L5.Deptor	down	GO:0048017:inositol lipid-mediated signaling	0.0161609	2.18593
FC	6	FC.6.L5.Deptor	down	GO:0038179:neurotrophin signaling pathway	0.0159221	2.89627
FC	6	FC.6.L5.Deptor	down	GO:1901019:regulation of calcium ion transmembrane transporter activity	0.0175724	2.15655
FC	6	FC.6.L5.Deptor	down	GO:0007528:neuromuscular junction development	0.0204768	2.46139
FC	6	FC.6.L5.Deptor	down	GO:0070509:calcium ion import	0.0206434	2.12557
FC	6	FC.6.L5.Deptor	down	GO:0032649:regulation of interferon-gamma production	0.0236124	2.0374
FC	6	FC.6.L5.Deptor	down	GO:0097581:lamellipodium organization	0.0261587	2.5231
FC	6	FC.6.L5.Deptor	down	GO:0010799:regulation of peptidyl-threonine phosphorylation	0.0275817	2.43196
FC	6	FC.6.L5.Deptor	down	GO:0050433:regulation of catecholamine secretion	0.029681	2.40625
FC	6	FC.6.L5.Deptor	down	GO:0048791:calcium ion-regulated exocytosis of neurotransmitter	0.0306255	2.99652
FC	6	FC.6.L5.Deptor	up	GO:0007616:long-term memory	0.00423033	2.65448
FC	6	FC.6.L5.Deptor	up	GO:0048041:focal adhesion assembly	0.00436327	3.25337
FC	6	FC.6.L5.Deptor	up	GO:0051445:regulation of meiotic cell cycle	0.00974935	2.46497
FC	6	FC.6.L5.Deptor	up	GO:0016601:Rac protein signal transduction	0.0144721	3.11583
FC	6	FC.6.L5.Deptor	up	GO:0034333:adherens junction assembly	0.0151411	2.56215
FC	6	FC.6.L5.Deptor	up	GO:1901992:positive regulation of mitotic cell cycle phase transition	0.0170753	2.16285
FC	6	FC.6.L5.Deptor	up	GO:0007044:cell-substrate junction assembly	0.0184469	2.58254
FC	6	FC.6.L5.Deptor	up	GO:0048488:synaptic vesicle endocytosis	0.0187095	2.50063
FC	6	FC.6.L5.Deptor	up	GO:0071625:vocalization behavior	0.0228377	2.59556
FC	6	FC.6.L5.Deptor	up	GO:0051453:regulation of intracellular pH	0.0304902	2.01882
FC	6	FC.6.L5.Deptor	up	GO:0003357:noradrenergic neuron differentiation	0.0347345	2.89097
FC	6	FC.6.L5.Deptor	up	GO:0061548:ganglion development	0.039901	2.50547
FC	6	FC.6.L5.Deptor	up	GO:0043949:regulation of cAMP-mediated signaling	0.0405193	2.49779
FC	6	FC.6.L5.Deptor	up	GO:0034332:adherens junction organization	0.045511	2.19873
FC	8	FC.8.L6	down	GO:0000381:regulation of alternative mRNA splicing, via spliceosome	0.000704006	3.87662
FC	8	FC.8.L6	down	GO:0045634:regulation of melanocyte differentiation	0.00578036	5.18969
FC	8	FC.8.L6	down	GO:0050932:regulation of pigment cell differentiation	0.00795345	4.99265
FC	8	FC.8.L6	down	GO:0008347:glial cell migration	0.0111639	3.00286
FC	8	FC.8.L6	down	GO:2000106:regulation of leukocyte apoptotic process	0.0120631	2.37567
FC	8	FC.8.L6	down	GO:0050942:positive regulation of pigment cell differentiation	0.0130217	4.99437
FC	8	FC.8.L6	down	GO:0048087:positive regulation of developmental pigmentation	0.0132247	4.97195
FC	8	FC.8.L6	up	GO:0032411:positive regulation of transporter activity	2.37839e-06	2.89755
FC	8	FC.8.L6	up	GO:0032414:positive regulation of ion transmembrane transporter activity	1.59658e-05	2.79345
FC	8	FC.8.L6	up	GO:2001259:positive regulation of cation channel activity	2.11927e-05	3.40726
FC	8	FC.8.L6	up	GO:0043954:cellular component maintenance	0.000467506	3.52561
FC	8	FC.8.L6	up	GO:0032413:negative regulation of ion transmembrane transporter activity	0.000712613	2.86635
FC	8	FC.8.L6	up	GO:0034767:positive regulation of ion transmembrane transport	0.000860674	2.10996
FC	8	FC.8.L6	up	GO:0034764:positive regulation of transmembrane transport	0.000867804	2.08835
FC	8	FC.8.L6	up	GO:1904064:positive regulation of cation transmembrane transport	0.000885404	2.16599
FC	8	FC.8.L6	up	GO:1901019:regulation of calcium ion transmembrane transporter activity	0.0011021	2.50101
FC	8	FC.8.L6	up	GO:2001257:regulation of cation channel activity	0.00123232	2.05006
FC	8	FC.8.L6	up	GO:0061028:establishment of endothelial barrier	0.00133486	3.59725
FC	8	FC.8.L6	up	GO:1901018:positive regulation of potassium ion transmembrane transporter activity	0.00159108	4.72932
FC	8	FC.8.L6	up	GO:1901016:regulation of potassium ion transmembrane transporter activity	0.00216857	2.83271
FC	8	FC.8.L6	up	GO:0032410:negative regulation of transporter activity	0.00335025	2.49261
FC	8	FC.8.L6	up	GO:1901021:positive regulation of calcium ion transmembrane transporter activity	0.00367652	3.03041
FC	8	FC.8.L6	up	GO:1901379:regulation of potassium ion transmembrane transport	0.00738634	2.23362
FC	8	FC.8.L6	up	GO:0034766:negative regulation of ion transmembrane transport	0.00847127	2.23778
FC	8	FC.8.L6	up	GO:0034763:negative regulation of transmembrane transport	0.00914457	2.19044
FC	8	FC.8.L6	up	GO:2001258:negative regulation of cation channel activity	0.0140506	3.04938
FC	8	FC.8.L6	up	GO:0001885:endothelial cell development	0.0158145	2.55212
FC	8	FC.8.L6	up	GO:1903818:positive regulation of voltage-gated potassium channel activity	0.0181103	5.39611
FC	8	FC.8.L6	up	GO:0097062:dendritic spine maintenance	0.0188278	7.63143
FC	8	FC.8.L6	up	GO:0031032:actomyosin structure organization	0.0309106	2.113
FC	8	FC.8.L6	up	GO:0048854:brain morphogenesis	0.0317064	2.37025
FC	8	FC.8.L6	up	GO:1904427:positive regulation of calcium ion transmembrane transport	0.0334748	2.16919
FC	8	FC.8.L6	up	GO:1902259:regulation of delayed rectifier potassium channel activity	0.0365365	3.50868
FC	8	FC.8.L6	up	GO:0051647:nucleus localization	0.0379048	3.07591
FC	8	FC.8.L6	up	GO:2000273:positive regulation of receptor activity	0.0445119	2.63457
FC	9	FC.9.Mgc	down	GO:0042026:protein refolding	0.0408298	31.7035
FC	9	FC.9.Mgc	up	GO:0043547:positive regulation of GTPase activity	0.0374583	2.52825
FC	9	FC.9.Mgc	up	GO:0060627:regulation of vesicle-mediated transport	0.0172508	2.48765
FC	9	FC.9.Mgc	up	GO:0043087:regulation of GTPase activity	0.0261801	2.18749
HT	2	HT.2.FB	up	GO:0003272:endocardial cushion formation	0.000221777	12.2226
HT	2	HT.2.FB	up	GO:0043618:regulation of transcription from RNA polymerase II promoter in response to stress	0.000424108	7.17008
HT	2	HT.2.FB	up	GO:0043620:regulation of DNA-templated transcription in response to stress	0.00112616	6.2141
HT	2	HT.2.FB	up	GO:0010717:regulation of epithelial to mesenchymal transition	0.00115278	3.67999
HT	2	HT.2.FB	up	GO:0003198:epithelial to mesenchymal transition involved in endocardial cushion formation	0.00120032	13.7188
HT	2	HT.2.FB	up	GO:0003159:morphogenesis of an endothelium	0.00447253	8.35335
HT	2	HT.2.FB	up	GO:0001817:regulation of cytokine production	0.00683382	2.02934
HT	2	HT.2.FB	up	GO:0042129:regulation of T cell proliferation	0.00880746	3.03878
HT	2	HT.2.FB	up	GO:0051249:regulation of lymphocyte activation	0.00968481	2.1361
HT	2	HT.2.FB	up	GO:0060024:rhythmic synaptic transmission	0.00986002	14.2604
HT	2	HT.2.FB	up	GO:0061418:regulation of transcription from RNA polymerase II promoter in response to hypoxia	0.0114434	9.70522
HT	2	HT.2.FB	up	GO:0098602:single organism cell adhesion	0.0123932	2.04997
HT	2	HT.2.FB	up	GO:0045601:regulation of endothelial cell differentiation	0.0133203	5.40712
HT	2	HT.2.FB	up	GO:2001233:regulation of apoptotic signaling pathway	0.0139255	2.13178
HT	2	HT.2.FB	up	GO:0051091:positive regulation of sequence-specific DNA binding transcription factor activity	0.0138951	2.45977
HT	2	HT.2.FB	up	GO:2001234:negative regulation of apoptotic signaling pathway	0.0150411	2.56332
HT	2	HT.2.FB	up	GO:0048715:negative regulation of oligodendrocyte differentiation	0.0147851	7.05305
HT	2	HT.2.FB	up	GO:0060317:cardiac epithelial to mesenchymal transition	0.0163709	5.05379
HT	2	HT.2.FB	up	GO:0036003:positive regulation of transcription from RNA polymerase II promoter in response to stress	0.0170887	8.17142
HT	2	HT.2.FB	up	GO:2000973:regulation of pro-B cell differentiation	0.0175201	16.4322
HT	2	HT.2.FB	up	GO:2000737:negative regulation of stem cell differentiation	0.0197328	6.34768
HT	2	HT.2.FB	up	GO:0016337:single organismal cell-cell adhesion	0.0198379	2.0114
HT	2	HT.2.FB	up	GO:1905456:regulation of lymphoid progenitor cell differentiation	0.0202221	15.3868
HT	2	HT.2.FB	up	GO:0072132:mesenchyme morphogenesis	0.0205825	3.41091
HT	2	HT.2.FB	up	GO:0042130:negative regulation of T cell proliferation	0.0207636	4.24748
HT	2	HT.2.FB	up	GO:0010718:positive regulation of epithelial to mesenchymal transition	0.0226803	3.5549
HT	2	HT.2.FB	up	GO:0051090:regulation of sequence-specific DNA binding transcription factor activity	0.0254444	2.01323
HT	2	HT.2.FB	up	GO:1901532:regulation of hematopoietic progenitor cell differentiation	0.0275765	7.02313
HT	2	HT.2.FB	up	GO:0061383:trabecula morphogenesis	0.027297	4.00707
HT	2	HT.2.FB	up	GO:2000136:regulation of cell proliferation involved in heart morphogenesis	0.0280742	4.9135
HT	3	HT.3.Endo	down	GO:0030239:myofibril assembly	0.000286321	6.00855
HT	3	HT.3.Endo	down	GO:0010927:cellular component assembly involved in morphogenesis	0.000183209	4.42274
HT	3	HT.3.Endo	down	GO:0035051:cardiocyte differentiation	0.000196777	2.99001
HT	3	HT.3.Endo	down	GO:0055001:muscle cell development	0.000234252	3.20474
HT	3	HT.3.Endo	down	GO:0003300:cardiac muscle hypertrophy	0.000267629	6.51419
HT	3	HT.3.Endo	down	GO:0014897:striated muscle hypertrophy	0.000268107	6.45213
HT	3	HT.3.Endo	down	GO:0014896:muscle hypertrophy	0.000489982	6.05962
HT	3	HT.3.Endo	down	GO:0042692:muscle cell differentiation	0.000681099	2.20615
HT	3	HT.3.Endo	down	GO:0014898:cardiac muscle hypertrophy in response to stress	0.000749006	7.85871
HT	3	HT.3.Endo	down	GO:0045214:sarcomere organization	0.00113999	6.52853
HT	3	HT.3.Endo	down	GO:0055006:cardiac cell development	0.00115815	4.08352
HT	3	HT.3.Endo	down	GO:0055007:cardiac muscle cell differentiation	0.00147903	3.2465
HT	3	HT.3.Endo	down	GO:0031032:actomyosin structure organization	0.00163124	3.76041
HT	3	HT.3.Endo	down	GO:0060048:cardiac muscle contraction	0.00174984	3.89991
HT	3	HT.3.Endo	down	GO:0055013:cardiac muscle cell development	0.00238853	4.22342
HT	3	HT.3.Endo	down	GO:0055002:striated muscle cell development	0.00368218	3.01034
HT	3	HT.3.Endo	down	GO:0055003:cardiac myofibril assembly	0.00383252	8.25415
HT	3	HT.3.Endo	down	GO:0051146:striated muscle cell differentiation	0.00400965	2.42046
HT	3	HT.3.Endo	down	GO:0014888:striated muscle adaptation	0.00651079	5.05405
HT	3	HT.3.Endo	down	GO:0018105:peptidyl-serine phosphorylation	0.00761324	2.60312
HT	3	HT.3.Endo	down	GO:0043500:muscle adaptation	0.00810608	4.90186
HT	3	HT.3.Endo	down	GO:0006941:striated muscle contraction	0.00919965	3.14875
HT	3	HT.3.Endo	down	GO:2001259:positive regulation of cation channel activity	0.00910497	4.07734
HT	3	HT.3.Endo	down	GO:0055119:relaxation of cardiac muscle	0.00987668	8.14414
HT	3	HT.3.Endo	down	GO:0003015:heart process	0.0196668	2.90182
HT	3	HT.3.Endo	down	GO:0060047:heart contraction	0.0232252	2.96278
HT	3	HT.3.Endo	down	GO:0048738:cardiac muscle tissue development	0.0296543	2.06259
HT	3	HT.3.Endo	down	GO:0042594:response to starvation	0.0362836	2.42559
HT	3	HT.3.Endo	down	GO:0030048:actin filament-based movement	0.0432634	3.11043
HT	3	HT.3.Endo	down	GO:0015936:coenzyme A metabolic process	0.0475029	9.0457
HT	3	HT.3.Endo	down	GO:0090092:regulation of transmembrane receptor protein serine/threonine kinase signaling pathway	0.0472562	2.00244
HT	3	HT.3.Endo	up	GO:0040029:regulation of gene expression, epigenetic	2.8771e-05	2.75903
HT	3	HT.3.Endo	up	GO:0051028:mRNA transport	0.00086567	3.05291
HT	3	HT.3.Endo	up	GO:1903707:negative regulation of hemopoiesis	0.00109771	2.23587
HT	3	HT.3.Endo	up	GO:0036296:response to increased oxygen levels	0.0011993	6.02928
HT	3	HT.3.Endo	up	GO:0061154:endothelial tube morphogenesis	0.0019042	7.38377
HT	3	HT.3.Endo	up	GO:0043123:positive regulation of I-kappaB kinase/NF-kappaB signaling	0.00234599	2.24354
HT	3	HT.3.Endo	up	GO:0034330:cell junction organization	0.00331874	2.16823
HT	3	HT.3.Endo	up	GO:0045646:regulation of erythrocyte differentiation	0.0034977	3.353
HT	3	HT.3.Endo	up	GO:0045907:positive regulation of vasoconstriction	0.00373965	3.49515
HT	3	HT.3.Endo	up	GO:1901888:regulation of cell junction assembly	0.00378397	2.55701
HT	3	HT.3.Endo	up	GO:0035886:vascular smooth muscle cell differentiation	0.00399313	3.66531
HT	3	HT.3.Endo	up	GO:2000015:regulation of determination of dorsal identity	0.00494088	9.17599
HT	3	HT.3.Endo	up	GO:0034332:adherens junction organization	0.00507051	3.36238
HT	3	HT.3.Endo	up	GO:0031396:regulation of protein ubiquitination	0.00603859	2.00535
HT	3	HT.3.Endo	up	GO:0019229:regulation of vasoconstriction	0.00700643	2.4716
HT	3	HT.3.Endo	up	GO:0034333:adherens junction assembly	0.00741136	3.57445
HT	3	HT.3.Endo	up	GO:0003158:endothelium development	0.00769015	2.18705
HT	3	HT.3.Endo	up	GO:0031086:nuclear-transcribed mRNA catabolic process, deadenylation-independent decay	0.0085514	8.02116
HT	3	HT.3.Endo	up	GO:0034405:response to fluid shear stress	0.00855797	3.01423
HT	3	HT.3.Endo	up	GO:0034616:response to laminar fluid shear stress	0.00879623	4.85446
HT	3	HT.3.Endo	up	GO:0043627:response to estrogen	0.00892868	2.53948
HT	4	HT.4.Low_quality	down	GO:0050776:regulation of immune response	0.000637554	2.22557
HT	4	HT.4.Low_quality	down	GO:0006909:phagocytosis	0.000840095	4.29371
HT	4	HT.4.Low_quality	down	GO:0060759:regulation of response to cytokine stimulus	0.000881274	3.98314
HT	4	HT.4.Low_quality	down	GO:0050867:positive regulation of cell activation	0.000902992	2.6067
HT	4	HT.4.Low_quality	down	GO:0001959:regulation of cytokine-mediated signaling pathway	0.00102713	4.07986
HT	4	HT.4.Low_quality	down	GO:0002696:positive regulation of leukocyte activation	0.00129372	2.59076
HT	4	HT.4.Low_quality	down	GO:0045785:positive regulation of cell adhesion	0.0032666	2.14125
HT	4	HT.4.Low_quality	down	GO:0046486:glycerolipid metabolic process	0.00315589	2.74292
HT	4	HT.4.Low_quality	down	GO:0022409:positive regulation of cell-cell adhesion	0.00384351	2.56125
HT	4	HT.4.Low_quality	down	GO:0045088:regulation of innate immune response	0.00411736	2.88286
HT	4	HT.4.Low_quality	down	GO:0002698:negative regulation of immune effector process	0.00487684	3.76755
HT	4	HT.4.Low_quality	down	GO:0051251:positive regulation of lymphocyte activation	0.00486837	2.50968
HT	4	HT.4.Low_quality	down	GO:0022407:regulation of cell-cell adhesion	0.00622311	2.0781
HT	4	HT.4.Low_quality	down	GO:0002697:regulation of immune effector process	0.00879347	2.43188
HT	4	HT.4.Low_quality	down	GO:0035358:regulation of peroxisome proliferator activated receptor signaling pathway	0.0104164	9.50212
HT	4	HT.4.Low_quality	down	GO:0061515:myeloid cell development	0.0126226	4.32751
HT	4	HT.4.Low_quality	down	GO:0051090:regulation of sequence-specific DNA binding transcription factor activity	0.0197784	2.02704
HT	4	HT.4.Low_quality	down	GO:0050870:positive regulation of T cell activation	0.0197583	2.59814
HT	4	HT.4.Low_quality	down	GO:0050863:regulation of T cell activation	0.0238097	2.18833
HT	4	HT.4.Low_quality	down	GO:0003205:cardiac chamber development	0.0246208	2.10107
HT	4	HT.4.Low_quality	down	GO:0050670:regulation of lymphocyte proliferation	0.0264111	2.33094
HT	4	HT.4.Low_quality	down	GO:0032944:regulation of mononuclear cell proliferation	0.0270657	2.32366
HT	4	HT.4.Low_quality	down	GO:0050900:leukocyte migration	0.0301817	2.61878
HT	4	HT.4.Low_quality	down	GO:0050996:positive regulation of lipid catabolic process	0.033009	6.78947
HT	4	HT.4.Low_quality	down	GO:1901016:regulation of potassium ion transmembrane transporter activity	0.0345972	3.89252
HT	4	HT.4.Low_quality	down	GO:0050777:negative regulation of immune response	0.0374371	2.83707
HT	4	HT.4.Low_quality	down	GO:1904706:negative regulation of vascular smooth muscle cell proliferation	0.0381249	12.0995
HT	4	HT.4.Low_quality	down	GO:1901098:positive regulation of autophagosome maturation	0.0379552	21.9935
HT	4	HT.4.Low_quality	down	GO:1901862:negative regulation of muscle tissue development	0.0385411	3.09667
HT	4	HT.4.Low_quality	down	GO:1903039:positive regulation of leukocyte cell-cell adhesion	0.0387871	2.37967
HT	4	HT.4.Low_quality	down	GO:0045123:cellular extravasation	0.0497696	6.02255
HT	5	HT.5.Macg	up	GO:0036294:cellular response to decreased oxygen levels	0.003709	4.64702
HT	5	HT.5.Macg	up	GO:0034599:cellular response to oxidative stress	0.00272556	3.64089
HT	5	HT.5.Macg	up	GO:0006954:inflammatory response	0.0031966	3.02035
HT	5	HT.5.Macg	up	GO:0071453:cellular response to oxygen levels	0.00479353	4.18544
HT	5	HT.5.Macg	up	GO:0071456:cellular response to hypoxia	0.00512633	4.44805
HT	5	HT.5.Macg	up	GO:0071276:cellular response to cadmium ion	0.008762	15.2219
HT	5	HT.5.Macg	up	GO:0043618:regulation of transcription from RNA polymerase II promoter in response to stress	0.0154419	7.59551
HT	5	HT.5.Macg	up	GO:0006979:response to oxidative stress	0.0199593	2.67078
HT	5	HT.5.Macg	up	GO:0043620:regulation of DNA-templated transcription in response to stress	0.027141	6.58281
HT	5	HT.5.Macg	up	GO:0001913:T cell mediated cytotoxicity	0.0288669	16.0878
HT	5	HT.5.Macg	up	GO:0002446:neutrophil mediated immunity	0.0415417	14.1831
HT	6	HT.6.SMC	up	GO:0061061:muscle structure development	2.15797e-05	2.30246
HT	6	HT.6.SMC	up	GO:0097190:apoptotic signaling pathway	0.00668944	2.7203
HT	6	HT.6.SMC	up	GO:0015931:nucleobase-containing compound transport	0.00659237	3.6668
HT	6	HT.6.SMC	up	GO:0032970:regulation of actin filament-based process	0.00855299	2.28046
HT	6	HT.6.SMC	up	GO:0097193:intrinsic apoptotic signaling pathway	0.0109529	3.17755
HT	6	HT.6.SMC	up	GO:0030833:regulation of actin filament polymerization	0.0115609	3.44543
HT	6	HT.6.SMC	up	GO:0008064:regulation of actin polymerization or depolymerization	0.0129554	3.24218
HT	6	HT.6.SMC	up	GO:1902903:regulation of supramolecular fiber organization	0.0130886	2.37012
HT	6	HT.6.SMC	up	GO:0030029:actin filament-based process	0.0129154	2.00213
HT	6	HT.6.SMC	up	GO:0042692:muscle cell differentiation	0.0128317	2.14881
HT	6	HT.6.SMC	up	GO:0030832:regulation of actin filament length	0.0131755	3.2058
HT	6	HT.6.SMC	up	GO:0051091:positive regulation of sequence-specific DNA binding transcription factor activity	0.0173593	2.48163
HT	6	HT.6.SMC	up	GO:0001889:liver development	0.01855	2.74417
HT	6	HT.6.SMC	up	GO:0061008:hepaticobiliary system development	0.0228109	2.69319
HT	6	HT.6.SMC	up	GO:0030036:actin cytoskeleton organization	0.0221642	2.02396
HT	6	HT.6.SMC	up	GO:0051251:positive regulation of lymphocyte activation	0.0276165	2.37955
HT	6	HT.6.SMC	up	GO:2001243:negative regulation of intrinsic apoptotic signaling pathway	0.0273852	4.06955
HT	6	HT.6.SMC	up	GO:0051249:regulation of lymphocyte activation	0.0287945	2.03194
HT	6	HT.6.SMC	up	GO:0032956:regulation of actin cytoskeleton organization	0.0331722	2.19873
HT	6	HT.6.SMC	up	GO:0007517:muscle organ development	0.037239	2.01226
HT	6	HT.6.SMC	up	GO:0043129:surfactant homeostasis	0.0359218	9.72535
HT	6	HT.6.SMC	up	GO:0051090:regulation of sequence-specific DNA binding transcription factor activity	0.0365834	2.03113
LM	1	LM.1.Skm.Myh4.1	down	GO:2000288:positive regulation of myoblast proliferation	1.11309e-11	13.2904
LM	1	LM.1.Skm.Myh4.1	down	GO:2000291:regulation of myoblast proliferation	1.53295e-10	10.4975
LM	1	LM.1.Skm.Myh4.1	down	GO:1903018:regulation of glycoprotein metabolic process	4.15618e-09	4.55507
LM	1	LM.1.Skm.Myh4.1	down	GO:0010560:positive regulation of glycoprotein biosynthetic process	3.95898e-08	5.83214
LM	1	LM.1.Skm.Myh4.1	down	GO:1903020:positive regulation of glycoprotein metabolic process	5.18538e-08	5.71372
LM	1	LM.1.Skm.Myh4.1	down	GO:0009743:response to carbohydrate	9.01467e-07	2.49221
LM	1	LM.1.Skm.Myh4.1	down	GO:0010559:regulation of glycoprotein biosynthetic process	2.15472e-06	3.94607
LM	1	LM.1.Skm.Myh4.1	down	GO:0034763:negative regulation of transmembrane transport	2.90856e-06	2.8921
LM	1	LM.1.Skm.Myh4.1	down	GO:0060736:prostate gland growth	5.26689e-06	4.15708
LM	1	LM.1.Skm.Myh4.1	down	GO:0006839:mitochondrial transport	5.47291e-06	2.71853
LM	1	LM.1.Skm.Myh4.1	down	GO:0042542:response to hydrogen peroxide	5.99852e-06	2.84408
LM	1	LM.1.Skm.Myh4.1	down	GO:0090312:positive regulation of protein deacetylation	7.37519e-06	4.90732
LM	1	LM.1.Skm.Myh4.1	down	GO:0043271:negative regulation of ion transport	1.18454e-05	2.37018
LM	1	LM.1.Skm.Myh4.1	down	GO:1904063:negative regulation of cation transmembrane transport	1.39503e-05	3.14067
LM	1	LM.1.Skm.Myh4.1	down	GO:0034766:negative regulation of ion transmembrane transport	1.63533e-05	2.80554
LM	1	LM.1.Skm.Myh4.1	down	GO:0048660:regulation of smooth muscle cell proliferation	2.25134e-05	2.31139
LM	1	LM.1.Skm.Myh4.1	down	GO:0032410:negative regulation of transporter activity	2.70571e-05	2.95433
LM	1	LM.1.Skm.Myh4.1	down	GO:0001974:blood vessel remodeling	3.25312e-05	3.31393
LM	1	LM.1.Skm.Myh4.1	down	GO:0048662:negative regulation of smooth muscle cell proliferation	4.02926e-05	3.47476
LM	1	LM.1.Skm.Myh4.1	down	GO:0032609:interferon-gamma production	4.16741e-05	4.48001
LM	1	LM.1.Skm.Myh4.1	down	GO:0000302:response to reactive oxygen species	5.57163e-05	2.21407
LM	1	LM.1.Skm.Myh4.1	down	GO:0010613:positive regulation of cardiac muscle hypertrophy	6.20955e-05	4.09754
LM	1	LM.1.Skm.Myh4.1	down	GO:0032413:negative regulation of ion transmembrane transporter activity	6.92299e-05	3.05338
LM	1	LM.1.Skm.Myh4.1	down	GO:1901380:negative regulation of potassium ion transmembrane transport	7.40656e-05	4.49712
LM	1	LM.1.Skm.Myh4.1	down	GO:0001818:negative regulation of cytokine production	7.41588e-05	2.04015
LM	1	LM.1.Skm.Myh4.1	down	GO:0014743:regulation of muscle hypertrophy	8.29213e-05	2.87576
LM	1	LM.1.Skm.Myh4.1	down	GO:0090311:regulation of protein deacetylation	0.000103334	3.46668
LM	1	LM.1.Skm.Myh4.1	down	GO:2001259:positive regulation of cation channel activity	0.000113798	3.11932
LM	1	LM.1.Skm.Myh4.1	down	GO:2000134:negative regulation of G1/S transition of mitotic cell cycle	0.00011837	3.20448
LM	1	LM.1.Skm.Myh4.1	up	GO:0014706:striated muscle tissue development	1.8188e-13	2.01942
LM	1	LM.1.Skm.Myh4.1	up	GO:0007517:muscle organ development	9.2548e-13	2.07384
LM	1	LM.1.Skm.Myh4.1	up	GO:0055002:striated muscle cell development	1.08961e-10	2.80098
LM	1	LM.1.Skm.Myh4.1	up	GO:0060538:skeletal muscle organ development	1.05168e-09	2.40909
LM	1	LM.1.Skm.Myh4.1	up	GO:0006012:galactose metabolic process	1.15961e-09	8.88222
LM	1	LM.1.Skm.Myh4.1	up	GO:0007519:skeletal muscle tissue development	1.18089e-09	2.45193
LM	1	LM.1.Skm.Myh4.1	up	GO:0070306:lens fiber cell differentiation	3.35087e-09	4.39196
LM	1	LM.1.Skm.Myh4.1	up	GO:0055001:muscle cell development	7.13244e-09	2.45102
LM	1	LM.1.Skm.Myh4.1	up	GO:0071559:response to transforming growth factor beta	1.87631e-08	2.157
LM	1	LM.1.Skm.Myh4.1	up	GO:0051146:striated muscle cell differentiation	5.82838e-08	2.09006
LM	1	LM.1.Skm.Myh4.1	up	GO:0010719:negative regulation of epithelial to mesenchymal transition	2.55996e-07	4.49174
LM	1	LM.1.Skm.Myh4.1	up	GO:0071453:cellular response to oxygen levels	4.48118e-07	2.34183
LM	1	LM.1.Skm.Myh4.1	up	GO:0071560:cellular response to transforming growth factor beta stimulus	7.66976e-07	2.04042
LM	1	LM.1.Skm.Myh4.1	up	GO:0031647:regulation of protein stability	1.50442e-06	2.01534
LM	1	LM.1.Skm.Myh4.1	up	GO:0031069:hair follicle morphogenesis	1.74394e-06	3.43741
LM	1	LM.1.Skm.Myh4.1	up	GO:1904037:positive regulation of epithelial cell apoptotic process	2.55053e-06	4.86387
LM	1	LM.1.Skm.Myh4.1	up	GO:0003229:ventricular cardiac muscle tissue development	2.54074e-06	2.57113
LM	1	LM.1.Skm.Myh4.1	up	GO:0007179:transforming growth factor beta receptor signaling pathway	2.90826e-06	2.43941
LM	1	LM.1.Skm.Myh4.1	up	GO:0045214:sarcomere organization	3.88498e-06	4.11197
LM	1	LM.1.Skm.Myh4.1	up	GO:0055008:cardiac muscle tissue morphogenesis	3.96282e-06	2.38588
LM	1	LM.1.Skm.Myh4.1	up	GO:0010948:negative regulation of cell cycle process	4.97357e-06	2.14741
LM	1	LM.1.Skm.Myh4.1	up	GO:0060411:cardiac septum morphogenesis	5.30314e-06	2.17473
LM	1	LM.1.Skm.Myh4.1	up	GO:0018105:peptidyl-serine phosphorylation	8.25481e-06	2.06585
LM	1	LM.1.Skm.Myh4.1	up	GO:0048730:epidermis morphogenesis	9.26954e-06	3.06083
LM	10	LM.10.Fat	up	GO:0043618:regulation of transcription from RNA polymerase II promoter in response to stress	0.0156588	4.48092
LM	10	LM.10.Fat	up	GO:0033483:gas homeostasis	0.0217539	15.3215
LM	10	LM.10.Fat	up	GO:0033688:regulation of osteoblast proliferation	0.0208454	5.39407
LM	10	LM.10.Fat	up	GO:0043620:regulation of DNA-templated transcription in response to stress	0.0336563	3.88348
LM	10	LM.10.Fat	up	GO:0006693:prostaglandin metabolic process	0.047385	5.86739
LM	14	LM.14.NMJ	down	GO:0061077:chaperone-mediated protein folding	2.3336e-05	12.0478
LM	14	LM.14.NMJ	down	GO:0006457:protein folding	0.000532419	5.22965
LM	14	LM.14.NMJ	down	GO:0043500:muscle adaptation	0.000958186	7.12451
LM	14	LM.14.NMJ	down	GO:0000413:protein peptidyl-prolyl isomerization	0.00174091	10.528
LM	14	LM.14.NMJ	down	GO:0014888:striated muscle adaptation	0.00406461	6.67793
LM	14	LM.14.NMJ	down	GO:0014898:cardiac muscle hypertrophy in response to stress	0.00376274	9.13767
LM	14	LM.14.NMJ	down	GO:0003300:cardiac muscle hypertrophy	0.0101184	6.55472
LM	14	LM.14.NMJ	down	GO:0014897:striated muscle hypertrophy	0.010297	6.49227
LM	14	LM.14.NMJ	down	GO:0071634:regulation of transforming growth factor beta production	0.0145376	7.17156
LM	14	LM.14.NMJ	down	GO:0014896:muscle hypertrophy	0.0150773	6.09732
LM	14	LM.14.NMJ	down	GO:0014706:striated muscle tissue development	0.0179826	2.10452
LM	14	LM.14.NMJ	down	GO:0051146:striated muscle cell differentiation	0.0179282	2.61011
LM	14	LM.14.NMJ	down	GO:0018208:peptidyl-proline modification	0.0186164	6.51605
LM	14	LM.14.NMJ	down	GO:0071635:negative regulation of transforming growth factor beta production	0.0183428	13.4855
LM	14	LM.14.NMJ	down	GO:0055001:muscle cell development	0.0207294	2.99434
LM	14	LM.14.NMJ	down	GO:0060537:muscle tissue development	0.0212593	2.01647
LM	14	LM.14.NMJ	down	GO:0055002:striated muscle cell development	0.0232139	3.18205
LM	14	LM.14.NMJ	down	GO:0042692:muscle cell differentiation	0.0229271	2.16089
LM	14	LM.14.NMJ	down	GO:0008088:axo-dendritic transport	0.0243885	5.95884
LM	14	LM.14.NMJ	down	GO:0048738:cardiac muscle tissue development	0.0287258	2.34205
LM	14	LM.14.NMJ	down	GO:0048872:homeostasis of number of cells	0.0354209	2.51022
LM	14	LM.14.NMJ	down	GO:0032909:regulation of transforming growth factor beta2 production	0.0366735	10.282
LM	15	LM.15.Skm.Gm5141	up	GO:0060325:face morphogenesis	0.000228938	38.5256
LM	15	LM.15.Skm.Gm5141	up	GO:0060323:head morphogenesis	0.000306312	34.5642
LM	15	LM.15.Skm.Gm5141	up	GO:0010605:negative regulation of macromolecule metabolic process	0.000530255	3.07412
LM	15	LM.15.Skm.Gm5141	up	GO:0033365:protein localization to organelle	0.000526122	8.01453
LM	15	LM.15.Skm.Gm5141	up	GO:0009892:negative regulation of metabolic process	0.00122772	2.85109
LM	15	LM.15.Skm.Gm5141	up	GO:0009058:biosynthetic process	0.00206728	2.41891
LM	15	LM.15.Skm.Gm5141	up	GO:0033043:regulation of organelle organization	0.0145688	4.12082
LM	15	LM.15.Skm.Gm5141	up	GO:0001738:morphogenesis of a polarized epithelium	0.0410829	23.574
LM	2	LM.2.Skm.Myh1	down	GO:0060426:lung vasculature development	3.23158e-10	12.4136
LM	2	LM.2.Skm.Myh1	down	GO:0055002:striated muscle cell development	3.97159e-10	3.18927
LM	2	LM.2.Skm.Myh1	down	GO:0061140:lung secretory cell differentiation	8.43253e-10	6.73551
LM	2	LM.2.Skm.Myh1	down	GO:0055001:muscle cell development	2.22703e-09	2.87288
LM	2	LM.2.Skm.Myh1	down	GO:0061050:regulation of cell growth involved in cardiac muscle cell development	2.58674e-09	9.51353
LM	2	LM.2.Skm.Myh1	down	GO:0043502:regulation of muscle adaptation	4.7305e-09	3.30749
LM	2	LM.2.Skm.Myh1	down	GO:0090257:regulation of muscle system process	7.17005e-09	2.3354
LM	2	LM.2.Skm.Myh1	down	GO:0060509:Type I pneumocyte differentiation	1.85077e-08	8.19973
LM	2	LM.2.Skm.Myh1	down	GO:1903706:regulation of hemopoiesis	2.06164e-08	2.02253
LM	2	LM.2.Skm.Myh1	down	GO:0010560:positive regulation of glycoprotein biosynthetic process	3.06719e-08	6.0215
LM	2	LM.2.Skm.Myh1	down	GO:0045591:positive regulation of regulatory T cell differentiation	3.54549e-08	10.4386
LM	2	LM.2.Skm.Myh1	down	GO:1903020:positive regulation of glycoprotein metabolic process	3.78862e-08	5.89923
LM	2	LM.2.Skm.Myh1	down	GO:0060479:lung cell differentiation	4.80938e-08	3.82423
LM	2	LM.2.Skm.Myh1	down	GO:0060487:lung epithelial cell differentiation	6.5099e-08	3.86725
LM	2	LM.2.Skm.Myh1	down	GO:1902105:regulation of leukocyte differentiation	7.5924e-08	2.14547
LM	2	LM.2.Skm.Myh1	down	GO:0051146:striated muscle cell differentiation	1.15902e-07	2.3098
LM	2	LM.2.Skm.Myh1	down	GO:0048009:insulin-like growth factor receptor signaling pathway	1.93016e-07	6.29232
LM	2	LM.2.Skm.Myh1	down	GO:0046622:positive regulation of organ growth	3.92308e-07	3.36872
LM	2	LM.2.Skm.Myh1	down	GO:0045589:regulation of regulatory T cell differentiation	5.6993e-07	6.67541
LM	2	LM.2.Skm.Myh1	down	GO:1902106:negative regulation of leukocyte differentiation	5.75727e-07	2.80942
LM	2	LM.2.Skm.Myh1	down	GO:0043409:negative regulation of MAPK cascade	6.08634e-07	2.55875
LM	2	LM.2.Skm.Myh1	down	GO:0071375:cellular response to peptide hormone stimulus	6.1189e-07	2.35871
LM	2	LM.2.Skm.Myh1	down	GO:0061304:retinal blood vessel morphogenesis	6.21165e-07	13.5869
LM	2	LM.2.Skm.Myh1	down	GO:0003012:muscle system process	6.52047e-07	2.10579
LM	2	LM.2.Skm.Myh1	down	GO:0034392:negative regulation of smooth muscle cell apoptotic process	7.37614e-07	11.2361
LM	2	LM.2.Skm.Myh1	down	GO:1901653:cellular response to peptide	1.5325e-06	2.13355
LM	2	LM.2.Skm.Myh1	up	GO:0065005:protein-lipid complex assembly	2.47186e-08	11.4162
LM	2	LM.2.Skm.Myh1	up	GO:0006693:prostaglandin metabolic process	6.28895e-08	7.27568
LM	2	LM.2.Skm.Myh1	up	GO:0046456:icosanoid biosynthetic process	8.85032e-08	6.22547
LM	2	LM.2.Skm.Myh1	up	GO:0001666:response to hypoxia	1.59748e-07	2.18066
LM	2	LM.2.Skm.Myh1	up	GO:0036293:response to decreased oxygen levels	3.65815e-07	2.13436
LM	2	LM.2.Skm.Myh1	up	GO:0070482:response to oxygen levels	6.48125e-07	2.07614
LM	2	LM.2.Skm.Myh1	up	GO:0071356:cellular response to tumor necrosis factor	2.77667e-06	2.62083
LM	2	LM.2.Skm.Myh1	up	GO:0032006:regulation of TOR signaling	3.08838e-06	3.04885
LM	2	LM.2.Skm.Myh1	up	GO:0044270:cellular nitrogen compound catabolic process	1.15771e-05	2.22639
LM	2	LM.2.Skm.Myh1	up	GO:0071375:cellular response to peptide hormone stimulus	1.19311e-05	2.18528
LM	2	LM.2.Skm.Myh1	up	GO:0034612:response to tumor necrosis factor	1.34649e-05	2.38806
LM	2	LM.2.Skm.Myh1	up	GO:0000302:response to reactive oxygen species	1.77802e-05	2.31313
LM	2	LM.2.Skm.Myh1	up	GO:0032922:circadian regulation of gene expression	2.92819e-05	3.06139
LM	2	LM.2.Skm.Myh1	up	GO:0006942:regulation of striated muscle contraction	3.14132e-05	2.75094
LM	2	LM.2.Skm.Myh1	up	GO:0018105:peptidyl-serine phosphorylation	3.54823e-05	2.20521
LM	2	LM.2.Skm.Myh1	up	GO:0055117:regulation of cardiac muscle contraction	6.31538e-05	2.74567
LM	2	LM.2.Skm.Myh1	up	GO:0009895:negative regulation of catabolic process	0.000118299	2.19042
LM	2	LM.2.Skm.Myh1	up	GO:0018209:peptidyl-serine modification	0.000156311	2.00386
LM	2	LM.2.Skm.Myh1	up	GO:0030522:intracellular receptor signaling pathway	0.000166743	2.19905
LM	2	LM.2.Skm.Myh1	up	GO:0006937:regulation of muscle contraction	0.000218057	2.07263
LM	2	LM.2.Skm.Myh1	up	GO:1901897:regulation of relaxation of cardiac muscle	0.000227599	5.56087
LM	2	LM.2.Skm.Myh1	up	GO:0042542:response to hydrogen peroxide	0.000244639	2.53338
LM	2	LM.2.Skm.Myh1	up	GO:0050821:protein stabilization	0.00031578	2.28246
LM	2	LM.2.Skm.Myh1	up	GO:1902742:apoptotic process involved in development	0.000464711	4.37594
LM	2	LM.2.Skm.Myh1	up	GO:0043401:steroid hormone mediated signaling pathway	0.000622875	2.17053
LM	3	LM.3.Low_quality	down	GO:0070257:positive regulation of mucus secretion	0.00675837	12.7727
LM	3	LM.3.Low_quality	down	GO:1901990:regulation of mitotic cell cycle phase transition	0.00688111	2.37093
LM	3	LM.3.Low_quality	down	GO:0070255:regulation of mucus secretion	0.00715121	11.2754
LM	3	LM.3.Low_quality	down	GO:0045930:negative regulation of mitotic cell cycle	0.0120811	2.27448
LM	3	LM.3.Low_quality	down	GO:0071229:cellular response to acid chemical	0.0196534	2.12687
LM	3	LM.3.Low_quality	down	GO:0002062:chondrocyte differentiation	0.0292991	2.40185
LM	3	LM.3.Low_quality	down	GO:0044262:cellular carbohydrate metabolic process	0.0404532	2.44252
LM	3	LM.3.Low_quality	up	GO:0051493:regulation of cytoskeleton organization	9.13457e-09	2.03876
LM	3	LM.3.Low_quality	up	GO:0032956:regulation of actin cytoskeleton organization	1.15782e-07	2.20861
LM	3	LM.3.Low_quality	up	GO:0010608:posttranscriptional regulation of gene expression	3.05347e-07	2.20651
LM	3	LM.3.Low_quality	up	GO:1904950:negative regulation of establishment of protein localization	3.42607e-07	2.49345
LM	3	LM.3.Low_quality	up	GO:0051224:negative regulation of protein transport	4.1162e-07	2.50333
LM	3	LM.3.Low_quality	up	GO:1902903:regulation of supramolecular fiber organization	4.74021e-07	2.17491
LM	3	LM.3.Low_quality	up	GO:0032970:regulation of actin filament-based process	8.07841e-07	2.02218
LM	3	LM.3.Low_quality	up	GO:0007162:negative regulation of cell adhesion	8.73621e-07	2.09436
LM	3	LM.3.Low_quality	up	GO:0022408:negative regulation of cell-cell adhesion	5.4099e-06	2.4485
LM	3	LM.3.Low_quality	up	GO:0009896:positive regulation of catabolic process	8.42071e-06	2.05406
LM	3	LM.3.Low_quality	up	GO:0050778:positive regulation of immune response	8.90949e-06	2.01249
LM	3	LM.3.Low_quality	up	GO:0007184:SMAD protein import into nucleus	1.84051e-05	9.69526
LM	3	LM.3.Low_quality	up	GO:0071560:cellular response to transforming growth factor beta stimulus	1.86499e-05	2.17634
LM	3	LM.3.Low_quality	up	GO:0051495:positive regulation of cytoskeleton organization	2.29047e-05	2.40673
LM	3	LM.3.Low_quality	up	GO:0071559:response to transforming growth factor beta	4.13776e-05	2.10897
LM	3	LM.3.Low_quality	up	GO:0050868:negative regulation of T cell activation	4.8669e-05	2.6766
LM	3	LM.3.Low_quality	up	GO:1902905:positive regulation of supramolecular fiber organization	6.7651e-05	2.43941
LM	3	LM.3.Low_quality	up	GO:0002253:activation of immune response	9.62796e-05	2.21115
LM	3	LM.3.Low_quality	up	GO:0030856:regulation of epithelial cell differentiation	0.000105448	2.12139
LM	3	LM.3.Low_quality	up	GO:0050707:regulation of cytokine secretion	0.000106457	2.32606
LM	3	LM.3.Low_quality	up	GO:1903038:negative regulation of leukocyte cell-cell adhesion	0.000167203	2.46854
LM	3	LM.3.Low_quality	up	GO:0034612:response to tumor necrosis factor	0.000170493	2.30155
LM	4	LM.4.Skm.Myh4.2	down	GO:0046627:negative regulation of insulin receptor signaling pathway	4.49727e-09	5.45506
LM	4	LM.4.Skm.Myh4.2	down	GO:0098727:maintenance of cell number	4.59247e-09	2.6733
LM	4	LM.4.Skm.Myh4.2	down	GO:0010560:positive regulation of glycoprotein biosynthetic process	6.17747e-09	6.42973
LM	4	LM.4.Skm.Myh4.2	down	GO:0046626:regulation of insulin receptor signaling pathway	6.76623e-09	4.28849
LM	4	LM.4.Skm.Myh4.2	down	GO:1900077:negative regulation of cellular response to insulin stimulus	6.95195e-09	5.26081
LM	4	LM.4.Skm.Myh4.2	down	GO:0014904:myotube cell development	1.24147e-08	5.83141
LM	4	LM.4.Skm.Myh4.2	down	GO:0055002:striated muscle cell development	1.566e-08	3.00064
LM	4	LM.4.Skm.Myh4.2	down	GO:1900076:regulation of cellular response to insulin stimulus	1.58683e-08	3.99094
LM	4	LM.4.Skm.Myh4.2	down	GO:0048009:insulin-like growth factor receptor signaling pathway	4.16135e-08	6.76982
LM	4	LM.4.Skm.Myh4.2	down	GO:0070873:regulation of glycogen metabolic process	5.55702e-08	5.57225
LM	4	LM.4.Skm.Myh4.2	down	GO:0003012:muscle system process	1.2732e-07	2.20597
LM	4	LM.4.Skm.Myh4.2	down	GO:0055001:muscle cell development	1.56225e-07	2.66676
LM	4	LM.4.Skm.Myh4.2	down	GO:0070875:positive regulation of glycogen metabolic process	1.6579e-07	6.5606
LM	4	LM.4.Skm.Myh4.2	down	GO:0005979:regulation of glycogen biosynthetic process	4.70576e-07	5.71831
LM	4	LM.4.Skm.Myh4.2	down	GO:0060479:lung cell differentiation	5.37938e-07	3.65427
LM	4	LM.4.Skm.Myh4.2	down	GO:0051153:regulation of striated muscle cell differentiation	6.44328e-07	2.76289
LM	4	LM.4.Skm.Myh4.2	down	GO:0048634:regulation of muscle organ development	2.58478e-06	2.21783
LM	4	LM.4.Skm.Myh4.2	down	GO:0051147:regulation of muscle cell differentiation	2.97678e-06	2.19006
LM	4	LM.4.Skm.Myh4.2	down	GO:0016202:regulation of striated muscle tissue development	3.81079e-06	2.20711
LM	4	LM.4.Skm.Myh4.2	down	GO:0060428:lung epithelium development	6.053e-06	3.1976
LM	4	LM.4.Skm.Myh4.2	down	GO:0060487:lung epithelial cell differentiation	6.84546e-06	3.43313
LM	4	LM.4.Skm.Myh4.2	down	GO:1901861:regulation of muscle tissue development	9.72834e-06	2.13388
LM	4	LM.4.Skm.Myh4.2	down	GO:0032881:regulation of polysaccharide metabolic process	1.39819e-05	3.85219
LM	4	LM.4.Skm.Myh4.2	down	GO:0051146:striated muscle cell differentiation	2.92976e-05	2.06892
LM	4	LM.4.Skm.Myh4.2	down	GO:0050848:regulation of calcium-mediated signaling	2.91798e-05	2.93089
LM	4	LM.4.Skm.Myh4.2	down	GO:0030282:bone mineralization	2.9167e-05	3.54258
LM	4	LM.4.Skm.Myh4.2	down	GO:0014902:myotube differentiation	4.39e-05	2.99138
LM	4	LM.4.Skm.Myh4.2	down	GO:0045844:positive regulation of striated muscle tissue development	7.24852e-05	2.5026
LM	4	LM.4.Skm.Myh4.2	down	GO:0006941:striated muscle contraction	0.000156055	2.55739
LM	4	LM.4.Skm.Myh4.2	down	GO:1901863:positive regulation of muscle tissue development	0.00019561	2.37046
LM	4	LM.4.Skm.Myh4.2	down	GO:0051148:negative regulation of muscle cell differentiation	0.000303138	2.64802
LM	4	LM.4.Skm.Myh4.2	down	GO:0051149:positive regulation of muscle cell differentiation	0.000418402	2.27208
LM	4	LM.4.Skm.Myh4.2	down	GO:0046622:positive regulation of organ growth	0.000418804	2.70526
LM	4	LM.4.Skm.Myh4.2	down	GO:0051155:positive regulation of striated muscle cell differentiation	0.000533904	2.60167
LM	4	LM.4.Skm.Myh4.2	up	GO:0032870:cellular response to hormone stimulus	1.78343e-12	2.02116
LM	4	LM.4.Skm.Myh4.2	up	GO:0031397:negative regulation of protein ubiquitination	4.29371e-11	4.67399
LM	4	LM.4.Skm.Myh4.2	up	GO:0070482:response to oxygen levels	4.86946e-10	2.30201
LM	4	LM.4.Skm.Myh4.2	up	GO:0001666:response to hypoxia	2.05177e-09	2.30764
LM	4	LM.4.Skm.Myh4.2	up	GO:0007519:skeletal muscle tissue development	3.18221e-09	2.67011
LM	4	LM.4.Skm.Myh4.2	up	GO:1903321:negative regulation of protein modification by small protein conjugation or removal	3.25891e-09	3.91841
LM	4	LM.4.Skm.Myh4.2	up	GO:0036293:response to decreased oxygen levels	5.09518e-09	2.25864
LM	4	LM.4.Skm.Myh4.2	up	GO:0060538:skeletal muscle organ development	2.36256e-08	2.52125
LM	4	LM.4.Skm.Myh4.2	up	GO:0071375:cellular response to peptide hormone stimulus	5.35159e-08	2.42105
LM	4	LM.4.Skm.Myh4.2	up	GO:0032006:regulation of TOR signaling	8.66437e-08	3.28284
LM	4	LM.4.Skm.Myh4.2	up	GO:0043434:response to peptide hormone	2.26399e-07	2.06282
LM	4	LM.4.Skm.Myh4.2	up	GO:1901653:cellular response to peptide	2.65038e-07	2.16586
LM	4	LM.4.Skm.Myh4.2	up	GO:0032008:positive regulation of TOR signaling	2.92255e-07	6.00328
LM	4	LM.4.Skm.Myh4.2	up	GO:0061013:regulation of mRNA catabolic process	7.41521e-07	5.01334
LM	4	LM.4.Skm.Myh4.2	up	GO:0061158:3'-UTR-mediated mRNA destabilization	8.09022e-07	6.95126
LM	5	LM.5.FB	down	GO:0060037:pharyngeal system development	0.000315256	7.17105
LM	5	LM.5.FB	down	GO:0003229:ventricular cardiac muscle tissue development	0.00176084	4.14241
LM	5	LM.5.FB	down	GO:0002719:negative regulation of cytokine production involved in immune response	0.0020353	9.19608
LM	5	LM.5.FB	down	GO:0048747:muscle fiber development	0.00208821	5.87158
LM	5	LM.5.FB	down	GO:0010719:negative regulation of epithelial to mesenchymal transition	0.0020686	7.4629
LM	5	LM.5.FB	down	GO:0051272:positive regulation of cellular component movement	0.00210248	2.09801
LM	5	LM.5.FB	down	GO:0030335:positive regulation of cell migration	0.00367308	2.07885
LM	5	LM.5.FB	down	GO:0072001:renal system development	0.00374461	2.05269
LM	5	LM.5.FB	down	GO:0060537:muscle tissue development	0.00386277	2.09277
LM	5	LM.5.FB	down	GO:2000147:positive regulation of cell motility	0.00513387	2.0297
LM	5	LM.5.FB	down	GO:0055010:ventricular cardiac muscle tissue morphogenesis	0.00596924	4.12181
LM	5	LM.5.FB	down	GO:0061383:trabecula morphogenesis	0.00693234	4.70855
LM	5	LM.5.FB	down	GO:0060038:cardiac muscle cell proliferation	0.00813993	6.53687
LM	5	LM.5.FB	down	GO:0055017:cardiac muscle tissue growth	0.0082025	5.63986
LM	5	LM.5.FB	down	GO:0045862:positive regulation of proteolysis	0.00998862	2.29579
LM	5	LM.5.FB	down	GO:0014855:striated muscle cell proliferation	0.0101953	6.23481
LM	5	LM.5.FB	down	GO:0010464:regulation of mesenchymal cell proliferation	0.0102578	3.36853
LM	5	LM.5.FB	down	GO:0061626:pharyngeal arch artery morphogenesis	0.0109635	12.2426
LM	5	LM.5.FB	down	GO:0017015:regulation of transforming growth factor beta receptor signaling pathway	0.0116188	3.47863
LM	5	LM.5.FB	down	GO:1903844:regulation of cellular response to transforming growth factor beta stimulus	0.0117801	3.46598
LM	5	LM.5.FB	down	GO:0014706:striated muscle tissue development	0.0123492	2.02034
LM	5	LM.5.FB	down	GO:0030509:BMP signaling pathway	0.0123874	3.63037
LM	5	LM.5.FB	down	GO:0061384:heart trabecula morphogenesis	0.0130185	5.02287
LM	5	LM.5.FB	down	GO:0061304:retinal blood vessel morphogenesis	0.0135367	16.918
LM	5	LM.5.FB	down	GO:0060419:heart growth	0.0142938	4.93423
LM	5	LM.5.FB	down	GO:0030512:negative regulation of transforming growth factor beta receptor signaling pathway	0.0156957	4.81836
LM	5	LM.5.FB	down	GO:0003374:dynamin family protein polymerization involved in mitochondrial fission	0.0157304	15.7282
LM	5	LM.5.FB	down	GO:0033002:muscle cell proliferation	0.015978	5.42902
LM	5	LM.5.FB	down	GO:1903845:negative regulation of cellular response to transforming growth factor beta stimulus	0.0159299	4.78078
LM	5	LM.5.FB	down	GO:0045823:positive regulation of heart contraction	0.0165787	4.73886
LM	5	LM.5.FB	down	GO:0090092:regulation of transmembrane receptor protein serine/threonine kinase signaling pathway	0.0180398	2.25322
LM	5	LM.5.FB	down	GO:0048738:cardiac muscle tissue development	0.0182096	2.24837
LM	5	LM.5.FB	down	GO:0010717:regulation of epithelial to mesenchymal transition	0.0217538	2.94832
LM	5	LM.5.FB	down	GO:2000628:regulation of miRNA metabolic process	0.022827	13.232
LM	5	LM.5.FB	up	GO:0022402:cell cycle process	2.78876e-05	2.05541
LM	5	LM.5.FB	up	GO:0018105:peptidyl-serine phosphorylation	5.19791e-05	3.15252
LM	5	LM.5.FB	up	GO:0000045:autophagosome assembly	6.08072e-05	6.73778
LM	5	LM.5.FB	up	GO:1905037:autophagosome organization	7.89406e-05	6.50252
LM	5	LM.5.FB	up	GO:0018209:peptidyl-serine modification	0.000144595	2.83953
LM	5	LM.5.FB	up	GO:0016311:dephosphorylation	0.000166952	2.53139
LM	5	LM.5.FB	up	GO:0043467:regulation of generation of precursor metabolites and energy	0.000466573	4.10317
LM	5	LM.5.FB	up	GO:0043470:regulation of carbohydrate catabolic process	0.000609538	5.66992
LM	5	LM.5.FB	up	GO:0015711:organic anion transport	0.000983972	2.25331
LM	5	LM.5.FB	up	GO:0035767:endothelial cell chemotaxis	0.00119822	10.673
LM	5	LM.5.FB	up	GO:0071375:cellular response to peptide hormone stimulus	0.00183712	2.60241
LM	5	LM.5.FB	up	GO:0006110:regulation of glycolytic process	0.00192035	5.95092
LM	5	LM.5.FB	up	GO:1903578:regulation of ATP metabolic process	0.00190695	4.86111
LM	5	LM.5.FB	up	GO:0006820:anion transport	0.00293785	2.00205
LM	5	LM.5.FB	up	GO:0051196:regulation of coenzyme metabolic process	0.00316537	4.93836
LM	5	LM.5.FB	up	GO:0051193:regulation of cofactor metabolic process	0.0033171	4.90649
LM	5	LM.5.FB	up	GO:0035924:cellular response to vascular endothelial growth factor stimulus	0.00360395	4.84921
LM	5	LM.5.FB	up	GO:0044262:cellular carbohydrate metabolic process	0.00381548	2.92844
LM	5	LM.5.FB	up	GO:0032922:circadian regulation of gene expression	0.00471681	3.71559
LM	5	LM.5.FB	up	GO:0071453:cellular response to oxygen levels	0.00486923	2.76328
LM	5	LM.5.FB	up	GO:1901653:cellular response to peptide	0.00511567	2.25887
LM	5	LM.5.FB	up	GO:0046364:monosaccharide biosynthetic process	0.00515329	6.45832
LM	7	LM.7.MTJ	up	GO:0071375:cellular response to peptide hormone stimulus	0.000576831	3.71166
LM	7	LM.7.MTJ	up	GO:0051726:regulation of cell cycle	0.000736574	2.02665
LM	7	LM.7.MTJ	up	GO:0032870:cellular response to hormone stimulus	0.00116239	2.38438
LM	7	LM.7.MTJ	up	GO:1901653:cellular response to peptide	0.00118798	3.18948
LM	7	LM.7.MTJ	up	GO:0048545:response to steroid hormone	0.00405056	2.62997
LM	7	LM.7.MTJ	up	GO:0009725:response to hormone	0.00431315	2.02028
LM	7	LM.7.MTJ	up	GO:0071383:cellular response to steroid hormone stimulus	0.00840144	3.05237
LM	7	LM.7.MTJ	up	GO:0007346:regulation of mitotic cell cycle	0.0124327	2.21268
LM	7	LM.7.MTJ	up	GO:0006997:nucleus organization	0.0161046	4.55794
LM	7	LM.7.MTJ	up	GO:0030036:actin cytoskeleton organization	0.0159047	2.29349
LM	7	LM.7.MTJ	up	GO:0071548:response to dexamethasone	0.0158797	5.74871
LM	7	LM.7.MTJ	up	GO:0045786:negative regulation of cell cycle	0.0240302	2.25444
LM	7	LM.7.MTJ	up	GO:0043534:blood vessel endothelial cell migration	0.0273579	6.05979
LM	7	LM.7.MTJ	up	GO:0050679:positive regulation of epithelial cell proliferation	0.0316174	2.63153
LM	7	LM.7.MTJ	up	GO:0007015:actin filament organization	0.0356222	2.9079
LM	7	LM.7.MTJ	up	GO:1902806:regulation of cell cycle G1/S phase transition	0.0389853	3.61487
LM	7	LM.7.MTJ	up	GO:0050678:regulation of epithelial cell proliferation	0.0387823	2.11937
LM	7	LM.7.MTJ	up	GO:0002042:cell migration involved in sprouting angiogenesis	0.0389784	6.73974
LM	7	LM.7.MTJ	up	GO:0010907:positive regulation of glucose metabolic process	0.0398054	5.52233
LM	7	LM.7.MTJ	up	GO:0030029:actin filament-based process	0.0419003	2.06151
LM	7	LM.7.MTJ	up	GO:0006265:DNA topological change	0.0458388	21.593
LM	9	LM.9.SMC	up	GO:0045598:regulation of fat cell differentiation	0.00120552	9.89861

## Sheet: age_down_GOBP_count
ID.Desc	celltype	count
GO:0050863:regulation of T cell activation	BM.1.Neutrophil.Il1b,BM.10.Macg,BM.12.Basophil,BM.13.Dendritic,BM.17.Plasma,BM.2.Eryth,BM.5.Neutrophil.Gpr27,BM.6.Monocyte,HT.4.Low_quality	9
GO:1902105:regulation of leukocyte differentiation	BM.10.Macg,BM.11.MeSC,BM.12.Basophil,BM.14.Late_Pro_B,BM.17.Plasma,BM.2.Eryth,BM.9.T_cell,LM.2.Skm.Myh1	8
GO:0002697:regulation of immune effector process	BM.1.Neutrophil.Il1b,BM.12.Basophil,BM.16.HSC,BM.17.Plasma,BM.7.Pre_B_cell,BM.8.Pro_Eryth,HT.4.Low_quality	7
GO:0022408:negative regulation of cell-cell adhesion	BM.1.Neutrophil.Il1b,BM.10.Macg,BM.17.Plasma,BM.3.Naive_B_cell,BM.4.Neutrophil.Ms4a3,BM.6.Monocyte,BM.8.Pro_Eryth	7
GO:0042129:regulation of T cell proliferation	BM.1.Neutrophil.Il1b,BM.10.Macg,BM.14.Late_Pro_B,BM.2.Eryth,BM.5.Neutrophil.Gpr27,BM.6.Monocyte,BM.7.Pre_B_cell	7
GO:1903706:regulation of hemopoiesis	BM.10.Macg,BM.11.MeSC,BM.14.Late_Pro_B,BM.17.Plasma,BM.2.Eryth,BM.9.T_cell,LM.2.Skm.Myh1	7
GO:0002695:negative regulation of leukocyte activation	BM.1.Neutrophil.Il1b,BM.12.Basophil,BM.17.Plasma,BM.2.Eryth,BM.6.Monocyte,BM.8.Pro_Eryth	6
GO:0045321:leukocyte activation	BM.11.MeSC,BM.16.HSC,BM.17.Plasma,BM.2.Eryth,BM.5.Neutrophil.Gpr27,BM.9.T_cell	6
GO:1903037:regulation of leukocyte cell-cell adhesion	BM.1.Neutrophil.Il1b,BM.10.Macg,BM.11.MeSC,BM.17.Plasma,BM.5.Neutrophil.Gpr27,BM.6.Monocyte	6
GO:0002684:positive regulation of immune system process	BM.11.MeSC,BM.12.Basophil,BM.13.Dendritic,BM.5.Neutrophil.Gpr27,BM.9.T_cell	5
GO:0002694:regulation of leukocyte activation	BM.11.MeSC,BM.17.Plasma,BM.2.Eryth,BM.6.Monocyte,BM.9.T_cell	5
GO:0043207:response to external biotic stimulus	BM.11.MeSC,BM.12.Basophil,BM.16.HSC,BM.5.Neutrophil.Gpr27,BM.9.T_cell	5
GO:0050866:negative regulation of cell activation	BM.12.Basophil,BM.17.Plasma,BM.2.Eryth,BM.6.Monocyte,BM.8.Pro_Eryth	5
GO:0050900:leukocyte migration	BM.17.Plasma,BM.5.Neutrophil.Gpr27,BM.7.Pre_B_cell,BM.9.T_cell,HT.4.Low_quality	5
GO:0051249:regulation of lymphocyte activation	BM.11.MeSC,BM.17.Plasma,BM.2.Eryth,BM.6.Monocyte,BM.9.T_cell	5
GO:0051250:negative regulation of lymphocyte activation	BM.1.Neutrophil.Il1b,BM.17.Plasma,BM.2.Eryth,BM.6.Monocyte,BM.8.Pro_Eryth	5
GO:0051707:response to other organism	BM.11.MeSC,BM.12.Basophil,BM.16.HSC,BM.5.Neutrophil.Gpr27,BM.9.T_cell	5
GO:1903038:negative regulation of leukocyte cell-cell adhesion	BM.1.Neutrophil.Il1b,BM.17.Plasma,BM.3.Naive_B_cell,BM.4.Neutrophil.Ms4a3,BM.6.Monocyte	5
GO:1903707:negative regulation of hemopoiesis	BM.12.Basophil,BM.14.Late_Pro_B,BM.17.Plasma,BM.2.Eryth,BM.5.Neutrophil.Gpr27	5
GO:0001775:cell activation	BM.11.MeSC,BM.16.HSC,BM.17.Plasma,BM.5.Neutrophil.Gpr27	4
GO:0002237:response to molecule of bacterial origin	BM.1.Neutrophil.Il1b,BM.16.HSC,BM.8.Pro_Eryth,BM.9.T_cell	4
GO:0002252:immune effector process	BM.13.Dendritic,BM.2.Eryth,BM.4.Neutrophil.Ms4a3,BM.5.Neutrophil.Gpr27	4
GO:0002521:leukocyte differentiation	BM.16.HSC,BM.17.Plasma,BM.5.Neutrophil.Gpr27,BM.9.T_cell	4
GO:0002685:regulation of leukocyte migration	BM.1.Neutrophil.Il1b,BM.11.MeSC,BM.13.Dendritic,BM.3.Naive_B_cell	4
GO:0006955:immune response	BM.12.Basophil,BM.17.Plasma,BM.5.Neutrophil.Gpr27,BM.9.T_cell	4
GO:0007159:leukocyte cell-cell adhesion	BM.1.Neutrophil.Il1b,BM.11.MeSC,BM.2.Eryth,BM.5.Neutrophil.Gpr27	4
GO:0009607:response to biotic stimulus	BM.12.Basophil,BM.16.HSC,BM.5.Neutrophil.Gpr27,BM.9.T_cell	4
GO:0009617:response to bacterium	BM.1.Neutrophil.Il1b,BM.11.MeSC,BM.16.HSC,BM.9.T_cell	4
GO:0022407:regulation of cell-cell adhesion	BM.10.Macg,BM.11.MeSC,BM.17.Plasma,HT.4.Low_quality	4
GO:0030099:myeloid cell differentiation	BM.14.Late_Pro_B,BM.17.Plasma,BM.2.Eryth,BM.9.T_cell	4
GO:0042130:negative regulation of T cell proliferation	BM.1.Neutrophil.Il1b,BM.3.Naive_B_cell,BM.6.Monocyte,BM.7.Pre_B_cell	4
GO:0045619:regulation of lymphocyte differentiation	BM.10.Macg,BM.14.Late_Pro_B,BM.17.Plasma,BM.2.Eryth	4
GO:0046649:lymphocyte activation	BM.11.MeSC,BM.16.HSC,BM.17.Plasma,BM.5.Neutrophil.Gpr27	4
GO:0050776:regulation of immune response	BM.12.Basophil,BM.16.HSC,BM.9.T_cell,HT.4.Low_quality	4
GO:0050778:positive regulation of immune response	BM.12.Basophil,BM.13.Dendritic,BM.16.HSC,BM.9.T_cell	4
GO:0050868:negative regulation of T cell activation	BM.1.Neutrophil.Il1b,BM.17.Plasma,BM.2.Eryth,BM.6.Monocyte	4
GO:0051146:striated muscle cell differentiation	HT.3.Endo,LM.14.NMJ,LM.2.Skm.Myh1,LM.4.Skm.Myh4.2	4
GO:0055001:muscle cell development	HT.3.Endo,LM.14.NMJ,LM.2.Skm.Myh1,LM.4.Skm.Myh4.2	4
GO:0055002:striated muscle cell development	HT.3.Endo,LM.14.NMJ,LM.2.Skm.Myh1,LM.4.Skm.Myh4.2	4
GO:0002683:negative regulation of immune system process	BM.12.Basophil,BM.17.Plasma,BM.3.Naive_B_cell	3
GO:0002696:positive regulation of leukocyte activation	BM.13.Dendritic,BM.5.Neutrophil.Gpr27,HT.4.Low_quality	3
GO:0002698:negative regulation of immune effector process	BM.4.Neutrophil.Ms4a3,BM.8.Pro_Eryth,HT.4.Low_quality	3
GO:0002699:positive regulation of immune effector process	BM.1.Neutrophil.Il1b,BM.12.Basophil,BM.7.Pre_B_cell	3
GO:0002703:regulation of leukocyte mediated immunity	BM.16.HSC,BM.6.Monocyte,BM.7.Pre_B_cell	3
GO:0006954:inflammatory response	BM.12.Basophil,BM.17.Plasma,BM.3.Naive_B_cell	3
GO:0010560:positive regulation of glycoprotein biosynthetic process	LM.1.Skm.Myh4.1,LM.2.Skm.Myh1,LM.4.Skm.Myh4.2	3
GO:0014898:cardiac muscle hypertrophy in response to stress	DH.7.Sub_Ent,HT.3.Endo,LM.14.NMJ	3
GO:0030098:lymphocyte differentiation	BM.16.HSC,BM.3.Naive_B_cell,BM.5.Neutrophil.Gpr27	3
GO:0032944:regulation of mononuclear cell proliferation	BM.5.Neutrophil.Gpr27,BM.6.Monocyte,HT.4.Low_quality	3
GO:0048738:cardiac muscle tissue development	HT.3.Endo,LM.14.NMJ,LM.5.FB	3
GO:0048872:homeostasis of number of cells	BM.13.Dendritic,BM.2.Eryth,LM.14.NMJ	3
GO:0050670:regulation of lymphocyte proliferation	BM.5.Neutrophil.Gpr27,BM.6.Monocyte,HT.4.Low_quality	3
GO:0050865:regulation of cell activation	BM.11.MeSC,BM.17.Plasma,BM.9.T_cell	3
GO:0050870:positive regulation of T cell activation	BM.13.Dendritic,BM.14.Late_Pro_B,HT.4.Low_quality	3
GO:0051251:positive regulation of lymphocyte activation	BM.13.Dendritic,BM.5.Neutrophil.Gpr27,HT.4.Low_quality	3
GO:0060759:regulation of response to cytokine stimulus	DH.2.DG.1,DH.3.DG.2,HT.4.Low_quality	3
GO:0070486:leukocyte aggregation	BM.1.Neutrophil.Il1b,BM.11.MeSC,BM.2.Eryth	3
GO:0071593:lymphocyte aggregation	BM.1.Neutrophil.Il1b,BM.11.MeSC,BM.2.Eryth	3
GO:1902106:negative regulation of leukocyte differentiation	BM.12.Basophil,BM.17.Plasma,LM.2.Skm.Myh1	3
GO:1902107:positive regulation of leukocyte differentiation	BM.10.Macg,BM.13.Dendritic,BM.17.Plasma	3
GO:1903039:positive regulation of leukocyte cell-cell adhesion	BM.13.Dendritic,BM.14.Late_Pro_B,HT.4.Low_quality	3
GO:0000077:DNA damage checkpoint	BM.10.Macg,BM.7.Pre_B_cell	2
GO:0000183:chromatin silencing at rDNA	DH.1.Ogc,FC.2.Ogc	2
GO:0001817:regulation of cytokine production	BM.16.HSC,BM.9.T_cell	2
GO:0001818:negative regulation of cytokine production	BM.3.Naive_B_cell,LM.1.Skm.Myh4.1	2
GO:0001959:regulation of cytokine-mediated signaling pathway	DH.3.DG.2,HT.4.Low_quality	2
GO:0002227:innate immune response in mucosa	DH.1.Ogc,FC.2.Ogc	2
GO:0002682:regulation of immune system process	BM.11.MeSC,BM.12.Basophil	2
GO:0002688:regulation of leukocyte chemotaxis	BM.11.MeSC,BM.6.Monocyte	2
GO:0002690:positive regulation of leukocyte chemotaxis	BM.11.MeSC,BM.6.Monocyte	2
GO:0002704:negative regulation of leukocyte mediated immunity	BM.4.Neutrophil.Ms4a3,BM.6.Monocyte	2
GO:0002719:negative regulation of cytokine production involved in immune response	BM.8.Pro_Eryth,LM.5.FB	2
GO:0002761:regulation of myeloid leukocyte differentiation	BM.12.Basophil,BM.14.Late_Pro_B	2
GO:0002819:regulation of adaptive immune response	BM.7.Pre_B_cell,DH.3.DG.2	2
GO:0002821:positive regulation of adaptive immune response	BM.7.Pre_B_cell,DH.3.DG.2	2
GO:0002822:regulation of adaptive immune response based on somatic recombination of immune receptors built from immunoglobulin superfamily domains	BM.7.Pre_B_cell,DH.3.DG.2	2
GO:0002831:regulation of response to biotic stimulus	BM.12.Basophil,BM.13.Dendritic	2
GO:0003012:muscle system process	LM.2.Skm.Myh1,LM.4.Skm.Myh4.2	2
GO:0003300:cardiac muscle hypertrophy	HT.3.Endo,LM.14.NMJ	2
GO:0006323:DNA packaging	DH.1.Ogc,FC.2.Ogc	2
GO:0006333:chromatin assembly or disassembly	DH.1.Ogc,FC.2.Ogc	2
GO:0006334:nucleosome assembly	DH.1.Ogc,FC.2.Ogc	2
GO:0006335:DNA replication-dependent nucleosome assembly	DH.1.Ogc,FC.2.Ogc	2
GO:0006644:phospholipid metabolic process	BM.10.Macg,BM.4.Neutrophil.Ms4a3	2
GO:0006909:phagocytosis	BM.13.Dendritic,HT.4.Low_quality	2
GO:0006941:striated muscle contraction	HT.3.Endo,LM.4.Skm.Myh4.2	2
GO:0007162:negative regulation of cell adhesion	BM.17.Plasma,BM.3.Naive_B_cell	2
GO:0007265:Ras protein signal transduction	BM.14.Late_Pro_B,BM.3.Naive_B_cell	2
GO:0010522:regulation of calcium ion transport into cytosol	DH.3.DG.2,DH.9.CA2.3	2
GO:0010821:regulation of mitochondrion organization	BM.7.Pre_B_cell,DH.9.CA2.3	2
GO:0014706:striated muscle tissue development	LM.14.NMJ,LM.5.FB	2
GO:0014888:striated muscle adaptation	HT.3.Endo,LM.14.NMJ	2
GO:0014896:muscle hypertrophy	HT.3.Endo,LM.14.NMJ	2
GO:0014897:striated muscle hypertrophy	HT.3.Endo,LM.14.NMJ	2
GO:0014902:myotube differentiation	FC.14.L5.Parm1,LM.4.Skm.Myh4.2	2
GO:0016032:viral process	BM.2.Eryth,BM.5.Neutrophil.Gpr27	2
GO:0016082:synaptic vesicle priming	DH.5.DG.3,FC.14.L5.Parm1	2
GO:0016202:regulation of striated muscle tissue development	FC.5.Asc,LM.4.Skm.Myh4.2	2
GO:0018105:peptidyl-serine phosphorylation	FC.14.L5.Parm1,HT.3.Endo	2
GO:0018210:peptidyl-threonine modification	DH.3.DG.2,FC.14.L5.Parm1	2
GO:0019058:viral life cycle	BM.2.Eryth,BM.5.Neutrophil.Gpr27	2
GO:0022409:positive regulation of cell-cell adhesion	BM.10.Macg,HT.4.Low_quality	2
GO:0030097:hemopoiesis	BM.16.HSC,BM.9.T_cell	2
GO:0030335:positive regulation of cell migration	BM.9.T_cell,LM.5.FB	2
GO:0030968:endoplasmic reticulum unfolded protein response	BM.10.Macg,BM.6.Monocyte	2
GO:0031497:chromatin assembly	DH.1.Ogc,FC.2.Ogc	2
GO:0031570:DNA integrity checkpoint	BM.10.Macg,BM.7.Pre_B_cell	2
GO:0032410:negative regulation of transporter activity	DH.9.CA2.3,LM.1.Skm.Myh4.1	2
GO:0032496:response to lipopolysaccharide	BM.16.HSC,BM.9.T_cell	2
GO:0032680:regulation of tumor necrosis factor production	BM.3.Naive_B_cell,DH.7.Sub_Ent	2
GO:0034728:nucleosome organization	DH.1.Ogc,FC.2.Ogc	2
GO:0034763:negative regulation of transmembrane transport	DH.9.CA2.3,LM.1.Skm.Myh4.1	2
GO:0034766:negative regulation of ion transmembrane transport	DH.9.CA2.3,LM.1.Skm.Myh4.1	2
GO:0042692:muscle cell differentiation	HT.3.Endo,LM.14.NMJ	2
GO:0043500:muscle adaptation	HT.3.Endo,LM.14.NMJ	2
GO:0043547:positive regulation of GTPase activity	BM.11.MeSC,BM.16.HSC	2
GO:0043586:tongue development	FC.3.L4,FC.5.Asc	2
GO:0044764:multi-organism cellular process	BM.2.Eryth,BM.5.Neutrophil.Gpr27	2
GO:0045088:regulation of innate immune response	BM.11.MeSC,HT.4.Low_quality	2
GO:0045580:regulation of T cell differentiation	BM.10.Macg,BM.17.Plasma	2
GO:0045637:regulation of myeloid cell differentiation	BM.14.Late_Pro_B,FC.2.Ogc	2
GO:0045653:negative regulation of megakaryocyte differentiation	DH.1.Ogc,FC.2.Ogc	2
GO:0045785:positive regulation of cell adhesion	BM.11.MeSC,HT.4.Low_quality	2
GO:0045862:positive regulation of proteolysis	BM.5.Neutrophil.Gpr27,LM.5.FB	2
GO:0045932:negative regulation of muscle contraction	BM.14.Late_Pro_B,BM.7.Pre_B_cell	2
GO:0046486:glycerolipid metabolic process	BM.10.Macg,HT.4.Low_quality	2
GO:0046622:positive regulation of organ growth	LM.2.Skm.Myh1,LM.4.Skm.Myh4.2	2
GO:0048009:insulin-like growth factor receptor signaling pathway	LM.2.Skm.Myh1,LM.4.Skm.Myh4.2	2
GO:0048634:regulation of muscle organ development	FC.5.Asc,LM.4.Skm.Myh4.2	2
GO:0048813:dendrite morphogenesis	FC.11.InN.Sst.Pvalb,FC.14.L5.Parm1	2
GO:0050672:negative regulation of lymphocyte proliferation	BM.3.Naive_B_cell,BM.6.Monocyte	2
GO:0050764:regulation of phagocytosis	BM.13.Dendritic,BM.16.HSC	2
GO:0050777:negative regulation of immune response	BM.8.Pro_Eryth,HT.4.Low_quality	2
GO:0050848:regulation of calcium-mediated signaling	FC.6.L5.Deptor,LM.4.Skm.Myh4.2	2
GO:0050867:positive regulation of cell activation	BM.5.Neutrophil.Gpr27,HT.4.Low_quality	2
GO:0050919:negative chemotaxis	DH.2.DG.1,DH.3.DG.2	2
GO:0051262:protein tetramerization	DH.1.Ogc,FC.2.Ogc	2
GO:0051279:regulation of release of sequestered calcium ion into cytosol	DH.3.DG.2,DH.9.CA2.3	2
GO:0051290:protein heterotetramerization	DH.1.Ogc,FC.2.Ogc	2
GO:0060479:lung cell differentiation	LM.2.Skm.Myh1,LM.4.Skm.Myh4.2	2
GO:0060487:lung epithelial cell differentiation	LM.2.Skm.Myh1,LM.4.Skm.Myh4.2	2
GO:0060537:muscle tissue development	LM.14.NMJ,LM.5.FB	2
GO:0061304:retinal blood vessel morphogenesis	LM.2.Skm.Myh1,LM.5.FB	2
GO:0065004:protein-DNA complex assembly	DH.1.Ogc,FC.2.Ogc	2
GO:0070509:calcium ion import	FC.11.InN.Sst.Pvalb,FC.6.L5.Deptor	2
GO:0071103:DNA conformation change	DH.1.Ogc,FC.2.Ogc	2
GO:0071216:cellular response to biotic stimulus	BM.16.HSC,BM.8.Pro_Eryth	2
GO:0071375:cellular response to peptide hormone stimulus	BM.8.Pro_Eryth,LM.2.Skm.Myh1	2
GO:0071624:positive regulation of granulocyte chemotaxis	BM.1.Neutrophil.Il1b,BM.6.Monocyte	2
GO:0071801:regulation of podosome assembly	BM.12.Basophil,DH.1.Ogc	2
GO:0090022:regulation of neutrophil chemotaxis	BM.1.Neutrophil.Il1b,BM.6.Monocyte	2
GO:0090023:positive regulation of neutrophil chemotaxis	BM.1.Neutrophil.Il1b,BM.6.Monocyte	2
GO:0090092:regulation of transmembrane receptor protein serine/threonine kinase signaling pathway	HT.3.Endo,LM.5.FB	2
GO:0098602:single organism cell adhesion	BM.5.Neutrophil.Gpr27,BM.9.T_cell	2
GO:1901016:regulation of potassium ion transmembrane transporter activity	FC.12.Claustrum,HT.4.Low_quality	2
GO:1901861:regulation of muscle tissue development	FC.5.Asc,LM.4.Skm.Myh4.2	2
GO:1902624:positive regulation of neutrophil migration	BM.1.Neutrophil.Il1b,BM.6.Monocyte	2
GO:1903020:positive regulation of glycoprotein metabolic process	LM.1.Skm.Myh4.1,LM.2.Skm.Myh1	2
GO:1903555:regulation of tumor necrosis factor superfamily cytokine production	BM.3.Naive_B_cell,DH.7.Sub_Ent	2
GO:1903708:positive regulation of hemopoiesis	BM.10.Macg,BM.17.Plasma	2
GO:2000147:positive regulation of cell motility	BM.3.Naive_B_cell,LM.5.FB	2
GO:2001259:positive regulation of cation channel activity	HT.3.Endo,LM.1.Skm.Myh4.1	2
GO:0000045:autophagosome assembly	BM.2.Eryth	1
GO:0000075:cell cycle checkpoint	BM.7.Pre_B_cell	1
GO:0000165:MAPK cascade	BM.2.Eryth	1
GO:0000302:response to reactive oxygen species	LM.1.Skm.Myh4.1	1
GO:0000381:regulation of alternative mRNA splicing, via spliceosome	FC.8.L6	1
GO:0000413:protein peptidyl-prolyl isomerization	LM.14.NMJ	1
GO:0000768:syncytium formation by plasma membrane fusion	FC.14.L5.Parm1	1
GO:0001541:ovarian follicle development	FC.14.L5.Parm1	1
GO:0001678:cellular glucose homeostasis	FC.14.L5.Parm1	1
GO:0001776:leukocyte homeostasis	BM.13.Dendritic	1
GO:0001782:B cell homeostasis	BM.13.Dendritic	1
GO:0001819:positive regulation of cytokine production	BM.16.HSC	1
GO:0001841:neural tube formation	DH.7.Sub_Ent	1
GO:0001960:negative regulation of cytokine-mediated signaling pathway	DH.3.DG.2	1
GO:0001974:blood vessel remodeling	LM.1.Skm.Myh4.1	1
GO:0001975:response to amphetamine	DH.7.Sub_Ent	1
GO:0001976:neurological system process involved in regulation of systemic arterial blood pressure	FC.12.Claustrum	1
GO:0002040:sprouting angiogenesis	DH.2.DG.1	1
GO:0002062:chondrocyte differentiation	LM.3.Low_quality	1
GO:0002228:natural killer cell mediated immunity	BM.12.Basophil	1
GO:0002253:activation of immune response	BM.9.T_cell	1
GO:0002260:lymphocyte homeostasis	BM.13.Dendritic	1
GO:0002262:myeloid cell homeostasis	BM.5.Neutrophil.Gpr27	1
GO:0002263:cell activation involved in immune response	BM.11.MeSC	1
GO:0002274:myeloid leukocyte activation	BM.10.Macg	1
GO:0002285:lymphocyte activation involved in immune response	BM.11.MeSC	1
GO:0002366:leukocyte activation involved in immune response	BM.11.MeSC	1
GO:0002429:immune response-activating cell surface receptor signaling pathway	FC.14.L5.Parm1	1
GO:0002437:inflammatory response to antigenic stimulus	BM.4.Neutrophil.Ms4a3	1
GO:0002520:immune system development	BM.9.T_cell	1
GO:0002643:regulation of tolerance induction	BM.13.Dendritic	1
GO:0002687:positive regulation of leukocyte migration	BM.11.MeSC	1
GO:0002702:positive regulation of production of molecular mediator of immune response	DH.7.Sub_Ent	1
GO:0002705:positive regulation of leukocyte mediated immunity	BM.7.Pre_B_cell	1
GO:0002706:regulation of lymphocyte mediated immunity	BM.7.Pre_B_cell	1
GO:0002707:negative regulation of lymphocyte mediated immunity	BM.4.Neutrophil.Ms4a3	1
GO:0002764:immune response-regulating signaling pathway	BM.16.HSC	1
GO:0002768:immune response-regulating cell surface receptor signaling pathway	FC.14.L5.Parm1	1
GO:0002793:positive regulation of peptide secretion	DH.9.CA2.3	1
GO:0002823:negative regulation of adaptive immune response based on somatic recombination of immune receptors built from immunoglobulin superfamily domains	BM.1.Neutrophil.Il1b	1
GO:0002824:positive regulation of adaptive immune response based on somatic recombination of immune receptors built from immunoglobulin superfamily domains	BM.7.Pre_B_cell	1
GO:0002886:regulation of myeloid leukocyte mediated immunity	BM.6.Monocyte	1
GO:0003015:heart process	HT.3.Endo	1
GO:0003205:cardiac chamber development	HT.4.Low_quality	1
GO:0003229:ventricular cardiac muscle tissue development	LM.5.FB	1
GO:0003279:cardiac septum development	DH.3.DG.2	1
GO:0003374:dynamin family protein polymerization involved in mitochondrial fission	LM.5.FB	1
GO:0003407:neural retina development	FC.12.Claustrum	1
GO:0005979:regulation of glycogen biosynthetic process	LM.4.Skm.Myh4.2	1
GO:0006336:DNA replication-independent nucleosome assembly	FC.2.Ogc	1
GO:0006417:regulation of translation	BM.5.Neutrophil.Gpr27	1
GO:0006457:protein folding	LM.14.NMJ	1
GO:0006470:protein dephosphorylation	FC.10.InN.Six3	1
GO:0006622:protein targeting to lysosome	BM.4.Neutrophil.Ms4a3	1
GO:0006623:protein targeting to vacuole	BM.4.Neutrophil.Ms4a3	1
GO:0006643:membrane lipid metabolic process	BM.4.Neutrophil.Ms4a3	1
GO:0006650:glycerophospholipid metabolic process	BM.10.Macg	1
GO:0006665:sphingolipid metabolic process	BM.4.Neutrophil.Ms4a3	1
GO:0006691:leukotriene metabolic process	BM.4.Neutrophil.Ms4a3	1
GO:0006839:mitochondrial transport	LM.1.Skm.Myh4.1	1
GO:0006885:regulation of pH	DH.5.DG.3	1
GO:0006886:intracellular protein transport	BM.16.HSC	1
GO:0006939:smooth muscle contraction	DH.2.DG.1	1
GO:0006942:regulation of striated muscle contraction	DH.3.DG.2	1
GO:0006949:syncytium formation	FC.14.L5.Parm1	1
GO:0006959:humoral immune response	FC.2.Ogc	1
GO:0006968:cellular defense response	BM.17.Plasma	1
GO:0007028:cytoplasm organization	DH.7.Sub_Ent	1
GO:0007030:Golgi organization	DH.3.DG.2	1
GO:0007093:mitotic cell cycle checkpoint	BM.7.Pre_B_cell	1
GO:0007179:transforming growth factor beta receptor signaling pathway	FC.14.L5.Parm1	1
GO:0007264:small GTPase mediated signal transduction	BM.3.Naive_B_cell	1
GO:0007292:female gamete generation	FC.14.L5.Parm1	1
GO:0007520:myoblast fusion	FC.14.L5.Parm1	1
GO:0007528:neuromuscular junction development	FC.6.L5.Deptor	1
GO:0007586:digestion	DH.5.DG.3	1
GO:0007601:visual perception	DH.2.DG.1	1
GO:0008088:axo-dendritic transport	LM.14.NMJ	1
GO:0008306:associative learning	FC.12.Claustrum	1
GO:0008340:determination of adult lifespan	BM.7.Pre_B_cell	1
GO:0008347:glial cell migration	FC.8.L6	1
GO:0008643:carbohydrate transport	BM.17.Plasma	1
GO:0008654:phospholipid biosynthetic process	BM.10.Macg	1
GO:0009130:pyrimidine nucleoside monophosphate biosynthetic process	FC.6.L5.Deptor	1
GO:0009154:purine ribonucleotide catabolic process	DH.1.Ogc	1
GO:0009214:cyclic nucleotide catabolic process	DH.1.Ogc	1
GO:0009581:detection of external stimulus	DH.2.DG.1	1
GO:0009582:detection of abiotic stimulus	DH.2.DG.1	1
GO:0009615:response to virus	BM.4.Neutrophil.Ms4a3	1
GO:0009743:response to carbohydrate	LM.1.Skm.Myh4.1	1
GO:0009755:hormone-mediated signaling pathway	DH.7.Sub_Ent	1
GO:0009912:auditory receptor cell fate commitment	BM.14.Late_Pro_B	1
GO:0009913:epidermal cell differentiation	DH.5.DG.3	1
GO:0010171:body morphogenesis	DH.6.InN	1
GO:0010259:multicellular organism aging	BM.1.Neutrophil.Il1b	1
GO:0010458:exit from mitosis	BM.3.Naive_B_cell	1
GO:0010464:regulation of mesenchymal cell proliferation	LM.5.FB	1
GO:0010498:proteasomal protein catabolic process	FC.4.InN.Vip.Npy	1
GO:0010559:regulation of glycoprotein biosynthetic process	LM.1.Skm.Myh4.1	1
GO:0010608:posttranscriptional regulation of gene expression	BM.5.Neutrophil.Gpr27	1
GO:0010613:positive regulation of cardiac muscle hypertrophy	LM.1.Skm.Myh4.1	1
GO:0010634:positive regulation of epithelial cell migration	BM.3.Naive_B_cell	1
GO:0010660:regulation of muscle cell apoptotic process	DH.2.DG.1	1
GO:0010717:regulation of epithelial to mesenchymal transition	LM.5.FB	1
GO:0010719:negative regulation of epithelial to mesenchymal transition	LM.5.FB	1
GO:0010743:regulation of macrophage derived foam cell differentiation	DH.3.DG.2	1
GO:0010745:negative regulation of macrophage derived foam cell differentiation	DH.3.DG.2	1
GO:0010770:positive regulation of cell morphogenesis involved in differentiation	DH.6.InN	1
GO:0010799:regulation of peptidyl-threonine phosphorylation	FC.6.L5.Deptor	1
GO:0010927:cellular component assembly involved in morphogenesis	HT.3.Endo	1
GO:0010954:positive regulation of protein processing	FC.12.Claustrum	1
GO:0010970:transport along microtubule	FC.3.L4	1
GO:0014015:positive regulation of gliogenesis	DH.14.Peri	1
GO:0014075:response to amine	DH.3.DG.2	1
GO:0014743:regulation of muscle hypertrophy	LM.1.Skm.Myh4.1	1
GO:0014855:striated muscle cell proliferation	LM.5.FB	1
GO:0014904:myotube cell development	LM.4.Skm.Myh4.2	1
GO:0015012:heparan sulfate proteoglycan biosynthetic process	FC.1.L2.3	1
GO:0015812:gamma-aminobutyric acid transport	FC.6.L5.Deptor	1
GO:0015936:coenzyme A metabolic process	HT.3.Endo	1
GO:0016197:endosomal transport	BM.1.Neutrophil.Il1b	1
GO:0016358:dendrite development	FC.11.InN.Sst.Pvalb	1
GO:0017015:regulation of transforming growth factor beta receptor signaling pathway	LM.5.FB	1
GO:0018107:peptidyl-threonine phosphorylation	FC.14.L5.Parm1	1
GO:0018208:peptidyl-proline modification	LM.14.NMJ	1
GO:0019370:leukotriene biosynthetic process	BM.4.Neutrophil.Ms4a3	1
GO:0019730:antimicrobial humoral response	FC.2.Ogc	1
GO:0019731:antibacterial humoral response	FC.2.Ogc	1
GO:0021542:dentate gyrus development	DH.6.InN	1
GO:0021591:ventricular system development	FC.14.L5.Parm1	1
GO:0021766:hippocampus development	DH.6.InN	1
GO:0021859:pyramidal neuron differentiation	FC.11.InN.Sst.Pvalb	1
GO:0021860:pyramidal neuron development	FC.11.InN.Sst.Pvalb	1
GO:0021952:central nervous system projection neuron axonogenesis	DH.6.InN	1
GO:0021955:central nervous system neuron axonogenesis	DH.6.InN	1
GO:0021957:corticospinal tract morphogenesis	DH.6.InN	1
GO:0022898:regulation of transmembrane transporter activity	DH.9.CA2.3	1
GO:0030032:lamellipodium assembly	FC.6.L5.Deptor	1
GO:0030048:actin filament-based movement	HT.3.Endo	1
GO:0030155:regulation of cell adhesion	BM.11.MeSC	1
GO:0030177:positive regulation of Wnt signaling pathway	DH.7.Sub_Ent	1
GO:0030194:positive regulation of blood coagulation	BM.3.Naive_B_cell	1
GO:0030195:negative regulation of blood coagulation	FC.3.L4	1
GO:0030218:erythrocyte differentiation	BM.4.Neutrophil.Ms4a3	1
GO:0030239:myofibril assembly	HT.3.Endo	1
GO:0030259:lipid glycosylation	FC.14.L5.Parm1	1
GO:0030279:negative regulation of ossification	FC.5.Asc	1
GO:0030282:bone mineralization	LM.4.Skm.Myh4.2	1
GO:0030509:BMP signaling pathway	LM.5.FB	1
GO:0030512:negative regulation of transforming growth factor beta receptor signaling pathway	LM.5.FB	1
GO:0030593:neutrophil chemotaxis	BM.7.Pre_B_cell	1
GO:0030705:cytoskeleton-dependent intracellular transport	FC.3.L4	1
GO:0030837:negative regulation of actin filament polymerization	FC.2.Ogc	1
GO:0030838:positive regulation of actin filament polymerization	FC.14.L5.Parm1	1
GO:0030865:cortical cytoskeleton organization	BM.13.Dendritic	1
GO:0031032:actomyosin structure organization	HT.3.Endo	1
GO:0031065:positive regulation of histone deacetylation	BM.17.Plasma	1
GO:0031347:regulation of defense response	BM.12.Basophil	1
GO:0031348:negative regulation of defense response	BM.14.Late_Pro_B	1
GO:0031397:negative regulation of protein ubiquitination	FC.4.InN.Vip.Npy	1
GO:0031647:regulation of protein stability	DH.9.CA2.3	1
GO:0031664:regulation of lipopolysaccharide-mediated signaling pathway	BM.12.Basophil	1
GO:0031665:negative regulation of lipopolysaccharide-mediated signaling pathway	BM.12.Basophil	1
GO:0031998:regulation of fatty acid beta-oxidation	FC.4.InN.Vip.Npy	1
GO:0032055:negative regulation of translation in response to stress	BM.4.Neutrophil.Ms4a3	1
GO:0032103:positive regulation of response to external stimulus	BM.11.MeSC	1
GO:0032272:negative regulation of protein polymerization	FC.2.Ogc	1
GO:0032409:regulation of transporter activity	DH.9.CA2.3	1
GO:0032412:regulation of ion transmembrane transporter activity	DH.9.CA2.3	1
GO:0032413:negative regulation of ion transmembrane transporter activity	LM.1.Skm.Myh4.1	1
GO:0032434:regulation of proteasomal ubiquitin-dependent protein catabolic process	BM.12.Basophil	1
GO:0032436:positive regulation of proteasomal ubiquitin-dependent protein catabolic process	BM.12.Basophil	1
GO:0032461:positive regulation of protein oligomerization	BM.1.Neutrophil.Il1b	1
GO:0032464:positive regulation of protein homooligomerization	BM.13.Dendritic	1
GO:0032467:positive regulation of cytokinesis	BM.4.Neutrophil.Ms4a3	1
GO:0032469:endoplasmic reticulum calcium ion homeostasis	FC.11.InN.Sst.Pvalb	1
GO:0032609:interferon-gamma production	LM.1.Skm.Myh4.1	1
GO:0032648:regulation of interferon-beta production	BM.4.Neutrophil.Ms4a3	1
GO:0032649:regulation of interferon-gamma production	FC.6.L5.Deptor	1
GO:0032845:negative regulation of homeostatic process	DH.3.DG.2	1
GO:0032881:regulation of polysaccharide metabolic process	LM.4.Skm.Myh4.2	1
GO:0032909:regulation of transforming growth factor beta2 production	LM.14.NMJ	1
GO:0033002:muscle cell proliferation	LM.5.FB	1
GO:0033365:protein localization to organelle	BM.16.HSC	1
GO:0033619:membrane protein proteolysis	BM.14.Late_Pro_B	1
GO:0034101:erythrocyte homeostasis	BM.4.Neutrophil.Ms4a3	1
GO:0034248:regulation of cellular amide metabolic process	BM.5.Neutrophil.Gpr27	1
GO:0034375:high-density lipoprotein particle remodeling	BM.8.Pro_Eryth	1
GO:0034392:negative regulation of smooth muscle cell apoptotic process	LM.2.Skm.Myh1	1
GO:0034620:cellular response to unfolded protein	BM.10.Macg	1
GO:0034724:DNA replication-independent nucleosome organization	FC.2.Ogc	1
GO:0034976:response to endoplasmic reticulum stress	BM.4.Neutrophil.Ms4a3	1
GO:0035051:cardiocyte differentiation	HT.3.Endo	1
GO:0035358:regulation of peroxisome proliferator activated receptor signaling pathway	HT.4.Low_quality	1
GO:0035511:oxidative DNA demethylation	FC.10.InN.Six3	1
GO:0035947:regulation of gluconeogenesis by regulation of transcription from RNA polymerase II promoter	BM.11.MeSC	1
GO:0036159:inner dynein arm assembly	DH.5.DG.3	1
GO:0038094:Fc-gamma receptor signaling pathway	BM.7.Pre_B_cell	1
GO:0038179:neurotrophin signaling pathway	FC.6.L5.Deptor	1
GO:0042026:protein refolding	FC.9.Mgc	1
GO:0042036:negative regulation of cytokine biosynthetic process	DH.9.CA2.3	1
GO:0042110:T cell activation	BM.2.Eryth	1
GO:0042116:macrophage activation	BM.3.Naive_B_cell	1
GO:0042267:natural killer cell mediated cytotoxicity	BM.12.Basophil	1
GO:0042491:auditory receptor cell differentiation	DH.2.DG.1	1
GO:0042542:response to hydrogen peroxide	LM.1.Skm.Myh4.1	1
GO:0042594:response to starvation	HT.3.Endo	1
GO:0043029:T cell homeostasis	BM.13.Dendritic	1
GO:0043161:proteasome-mediated ubiquitin-dependent protein catabolic process	FC.4.InN.Vip.Npy	1
GO:0043266:regulation of potassium ion transport	FC.12.Claustrum	1
GO:0043271:negative regulation of ion transport	LM.1.Skm.Myh4.1	1
GO:0043300:regulation of leukocyte degranulation	BM.6.Monocyte	1
GO:0043313:regulation of neutrophil degranulation	BM.16.HSC	1
GO:0043409:negative regulation of MAPK cascade	LM.2.Skm.Myh1	1
GO:0043467:regulation of generation of precursor metabolites and energy	FC.4.InN.Vip.Npy	1
GO:0043502:regulation of muscle adaptation	LM.2.Skm.Myh1	1
GO:0043647:inositol phosphate metabolic process	DH.5.DG.3	1
GO:0043968:histone H2A acetylation	DH.5.DG.3	1
GO:0044033:multi-organism metabolic process	BM.13.Dendritic	1
GO:0044262:cellular carbohydrate metabolic process	LM.3.Low_quality	1
GO:0044403:symbiosis, encompassing mutualism through parasitism	BM.5.Neutrophil.Gpr27	1
GO:0044419:interspecies interaction between organisms	BM.5.Neutrophil.Gpr27	1
GO:0044539:long-chain fatty acid import	DH.3.DG.2	1
GO:0044772:mitotic cell cycle phase transition	BM.3.Naive_B_cell	1
GO:0045017:glycerolipid biosynthetic process	BM.10.Macg	1
GO:0045072:regulation of interferon-gamma biosynthetic process	FC.6.L5.Deptor	1
GO:0045078:positive regulation of interferon-gamma biosynthetic process	FC.6.L5.Deptor	1
GO:0045087:innate immune response	BM.12.Basophil	1
GO:0045123:cellular extravasation	HT.4.Low_quality	1
GO:0045214:sarcomere organization	HT.3.Endo	1
GO:0045576:mast cell activation	BM.14.Late_Pro_B	1
GO:0045577:regulation of B cell differentiation	BM.10.Macg	1
GO:0045589:regulation of regulatory T cell differentiation	LM.2.Skm.Myh1	1
GO:0045591:positive regulation of regulatory T cell differentiation	LM.2.Skm.Myh1	1
GO:0045620:negative regulation of lymphocyte differentiation	BM.17.Plasma	1
GO:0045628:regulation of T-helper 2 cell differentiation	BM.8.Pro_Eryth	1
GO:0045634:regulation of melanocyte differentiation	FC.8.L6	1
GO:0045652:regulation of megakaryocyte differentiation	FC.2.Ogc	1
GO:0045687:positive regulation of glial cell differentiation	DH.14.Peri	1
GO:0045732:positive regulation of protein catabolic process	BM.13.Dendritic	1
GO:0045787:positive regulation of cell cycle	BM.6.Monocyte	1
GO:0045823:positive regulation of heart contraction	LM.5.FB	1
GO:0045836:positive regulation of meiotic nuclear division	FC.14.L5.Parm1	1
GO:0045844:positive regulation of striated muscle tissue development	LM.4.Skm.Myh4.2	1
GO:0045930:negative regulation of mitotic cell cycle	LM.3.Low_quality	1
GO:0045986:negative regulation of smooth muscle contraction	BM.7.Pre_B_cell	1
GO:0045988:negative regulation of striated muscle contraction	BM.14.Late_Pro_B	1
GO:0046474:glycerophospholipid biosynthetic process	BM.10.Macg	1
GO:0046578:regulation of Ras protein signal transduction	BM.17.Plasma	1
GO:0046626:regulation of insulin receptor signaling pathway	LM.4.Skm.Myh4.2	1
GO:0046627:negative regulation of insulin receptor signaling pathway	LM.4.Skm.Myh4.2	1
GO:0046634:regulation of alpha-beta T cell activation	DH.3.DG.2	1
GO:0046635:positive regulation of alpha-beta T cell activation	FC.6.L5.Deptor	1
GO:0046640:regulation of alpha-beta T cell proliferation	BM.4.Neutrophil.Ms4a3	1
GO:0046642:negative regulation of alpha-beta T cell proliferation	BM.4.Neutrophil.Ms4a3	1
GO:0046777:protein autophosphorylation	FC.11.InN.Sst.Pvalb	1
GO:0046834:lipid phosphorylation	FC.12.Claustrum	1
GO:0046847:filopodium assembly	BM.1.Neutrophil.Il1b	1
GO:0046887:positive regulation of hormone secretion	DH.9.CA2.3	1
GO:0046928:regulation of neurotransmitter secretion	FC.1.L2.3	1
GO:0048008:platelet-derived growth factor receptor signaling pathway	FC.3.L4	1
GO:0048011:neurotrophin TRK receptor signaling pathway	DH.7.Sub_Ent	1
GO:0048015:phosphatidylinositol-mediated signaling	FC.6.L5.Deptor	1
GO:0048017:inositol lipid-mediated signaling	FC.6.L5.Deptor	1
GO:0048087:positive regulation of developmental pigmentation	FC.8.L6	1
GO:0048145:regulation of fibroblast proliferation	DH.7.Sub_Ent	1
GO:0048167:regulation of synaptic plasticity	FC.10.InN.Six3	1
GO:0048520:positive regulation of behavior	DH.9.CA2.3	1
GO:0048534:hematopoietic or lymphoid organ development	BM.9.T_cell	1
GO:0048641:regulation of skeletal muscle tissue development	FC.5.Asc	1
GO:0048660:regulation of smooth muscle cell proliferation	LM.1.Skm.Myh4.1	1
GO:0048662:negative regulation of smooth muscle cell proliferation	LM.1.Skm.Myh4.1	1
GO:0048668:collateral sprouting	DH.7.Sub_Ent	1
GO:0048679:regulation of axon regeneration	FC.14.L5.Parm1	1
GO:0048711:positive regulation of astrocyte differentiation	BM.14.Late_Pro_B	1
GO:0048742:regulation of skeletal muscle fiber development	FC.5.Asc	1
GO:0048747:muscle fiber development	LM.5.FB	1
GO:0048791:calcium ion-regulated exocytosis of neurotransmitter	FC.6.L5.Deptor	1
GO:0050433:regulation of catecholamine secretion	FC.6.L5.Deptor	1
GO:0050727:regulation of inflammatory response	BM.14.Late_Pro_B	1
GO:0050728:negative regulation of inflammatory response	BM.14.Late_Pro_B	1
GO:0050772:positive regulation of axonogenesis	DH.6.InN	1
GO:0050819:negative regulation of coagulation	FC.3.L4	1
GO:0050851:antigen receptor-mediated signaling pathway	FC.14.L5.Parm1	1
GO:0050910:detection of mechanical stimulus involved in sensory perception of sound	DH.2.DG.1	1
GO:0050921:positive regulation of chemotaxis	BM.11.MeSC	1
GO:0050932:regulation of pigment cell differentiation	FC.8.L6	1
GO:0050942:positive regulation of pigment cell differentiation	FC.8.L6	1
GO:0050953:sensory perception of light stimulus	DH.2.DG.1	1
GO:0050996:positive regulation of lipid catabolic process	HT.4.Low_quality	1
GO:0051056:regulation of small GTPase mediated signal transduction	BM.17.Plasma	1
GO:0051090:regulation of sequence-specific DNA binding transcription factor activity	HT.4.Low_quality	1
GO:0051131:chaperone-mediated protein complex assembly	BM.13.Dendritic	1
GO:0051147:regulation of muscle cell differentiation	LM.4.Skm.Myh4.2	1
GO:0051148:negative regulation of muscle cell differentiation	LM.4.Skm.Myh4.2	1
GO:0051149:positive regulation of muscle cell differentiation	LM.4.Skm.Myh4.2	1
GO:0051153:regulation of striated muscle cell differentiation	LM.4.Skm.Myh4.2	1
GO:0051155:positive regulation of striated muscle cell differentiation	LM.4.Skm.Myh4.2	1
GO:0051272:positive regulation of cellular component movement	LM.5.FB	1
GO:0051282:regulation of sequestering of calcium ion	DH.3.DG.2	1
GO:0051291:protein heterooligomerization	DH.1.Ogc	1
GO:0051299:centrosome separation	FC.2.Ogc	1
GO:0051346:negative regulation of hydrolase activity	DH.6.InN	1
GO:0051446:positive regulation of meiotic cell cycle	FC.14.L5.Parm1	1
GO:0051453:regulation of intracellular pH	DH.5.DG.3	1
GO:0051494:negative regulation of cytoskeleton organization	FC.2.Ogc	1
GO:0051588:regulation of neurotransmitter transport	FC.1.L2.3	1
GO:0051607:defense response to virus	BM.4.Neutrophil.Ms4a3	1
GO:0051645:Golgi localization	DH.9.CA2.3	1
GO:0051701:interaction with host	BM.2.Eryth	1
GO:0051781:positive regulation of cell division	BM.4.Neutrophil.Ms4a3	1
GO:0051895:negative regulation of focal adhesion assembly	FC.14.L5.Parm1	1
GO:0051952:regulation of amine transport	FC.6.L5.Deptor	1
GO:0051972:regulation of telomerase activity	FC.3.L4	1
GO:0051973:positive regulation of telomerase activity	FC.3.L4	1
GO:0055003:cardiac myofibril assembly	HT.3.Endo	1
GO:0055006:cardiac cell development	HT.3.Endo	1
GO:0055007:cardiac muscle cell differentiation	HT.3.Endo	1
GO:0055010:ventricular cardiac muscle tissue morphogenesis	LM.5.FB	1
GO:0055013:cardiac muscle cell development	HT.3.Endo	1
GO:0055017:cardiac muscle tissue growth	LM.5.FB	1
GO:0055093:response to hyperoxia	BM.13.Dendritic	1
GO:0055117:regulation of cardiac muscle contraction	DH.3.DG.2	1
GO:0055119:relaxation of cardiac muscle	HT.3.Endo	1
GO:0060037:pharyngeal system development	LM.5.FB	1
GO:0060038:cardiac muscle cell proliferation	LM.5.FB	1
GO:0060047:heart contraction	HT.3.Endo	1
GO:0060048:cardiac muscle contraction	HT.3.Endo	1
GO:0060113:inner ear receptor cell differentiation	DH.2.DG.1	1
GO:0060119:inner ear receptor cell development	DH.2.DG.1	1
GO:0060122:inner ear receptor stereocilium organization	BM.7.Pre_B_cell	1
GO:0060142:regulation of syncytium formation by plasma membrane fusion	BM.6.Monocyte	1
GO:0060143:positive regulation of syncytium formation by plasma membrane fusion	BM.6.Monocyte	1
GO:0060291:long-term synaptic potentiation	FC.11.InN.Sst.Pvalb	1
GO:0060306:regulation of membrane repolarization	FC.6.L5.Deptor	1
GO:0060411:cardiac septum morphogenesis	DH.3.DG.2	1
GO:0060416:response to growth hormone	FC.12.Claustrum	1
GO:0060419:heart growth	LM.5.FB	1
GO:0060426:lung vasculature development	LM.2.Skm.Myh1	1
GO:0060428:lung epithelium development	LM.4.Skm.Myh4.2	1
GO:0060509:Type I pneumocyte differentiation	LM.2.Skm.Myh1	1
GO:0060712:spongiotrophoblast layer development	FC.4.InN.Vip.Npy	1
GO:0060736:prostate gland growth	LM.1.Skm.Myh4.1	1
GO:0060969:negative regulation of gene silencing	BM.14.Late_Pro_B	1
GO:0061009:common bile duct development	BM.13.Dendritic	1
GO:0061050:regulation of cell growth involved in cardiac muscle cell development	LM.2.Skm.Myh1	1
GO:0061077:chaperone-mediated protein folding	LM.14.NMJ	1
GO:0061136:regulation of proteasomal protein catabolic process	BM.12.Basophil	1
GO:0061140:lung secretory cell differentiation	LM.2.Skm.Myh1	1
GO:0061383:trabecula morphogenesis	LM.5.FB	1
GO:0061384:heart trabecula morphogenesis	LM.5.FB	1
GO:0061418:regulation of transcription from RNA polymerase II promoter in response to hypoxia	BM.4.Neutrophil.Ms4a3	1
GO:0061462:protein localization to lysosome	BM.4.Neutrophil.Ms4a3	1
GO:0061515:myeloid cell development	HT.4.Low_quality	1
GO:0061626:pharyngeal arch artery morphogenesis	LM.5.FB	1
GO:0061640:cytoskeleton-dependent cytokinesis	FC.3.L4	1
GO:0070059:intrinsic apoptotic signaling pathway in response to endoplasmic reticulum stress	FC.12.Claustrum	1
GO:0070098:chemokine-mediated signaling pathway	BM.17.Plasma	1
GO:0070232:regulation of T cell apoptotic process	BM.4.Neutrophil.Ms4a3	1
GO:0070233:negative regulation of T cell apoptotic process	BM.4.Neutrophil.Ms4a3	1
GO:0070243:regulation of thymocyte apoptotic process	DH.5.DG.3	1
GO:0070255:regulation of mucus secretion	LM.3.Low_quality	1
GO:0070257:positive regulation of mucus secretion	LM.3.Low_quality	1
GO:0070345:negative regulation of fat cell proliferation	BM.5.Neutrophil.Gpr27	1
GO:0070613:regulation of protein processing	FC.12.Claustrum	1
GO:0070663:regulation of leukocyte proliferation	BM.6.Monocyte	1
GO:0070664:negative regulation of leukocyte proliferation	BM.6.Monocyte	1
GO:0070873:regulation of glycogen metabolic process	LM.4.Skm.Myh4.2	1
GO:0070875:positive regulation of glycogen metabolic process	LM.4.Skm.Myh4.2	1
GO:0070989:oxidative demethylation	FC.10.InN.Six3	1
GO:0071156:regulation of cell cycle arrest	BM.6.Monocyte	1
GO:0071158:positive regulation of cell cycle arrest	BM.6.Monocyte	1
GO:0071229:cellular response to acid chemical	LM.3.Low_quality	1
GO:0071313:cellular response to caffeine	DH.4.CA1	1
GO:0071322:cellular response to carbohydrate stimulus	FC.14.L5.Parm1	1
GO:0071326:cellular response to monosaccharide stimulus	FC.14.L5.Parm1	1
GO:0071415:cellular response to purine-containing compound	DH.4.CA1	1
GO:0071453:cellular response to oxygen levels	BM.4.Neutrophil.Ms4a3	1
GO:0071548:response to dexamethasone	BM.15.Endo	1
GO:0071621:granulocyte chemotaxis	BM.7.Pre_B_cell	1
GO:0071634:regulation of transforming growth factor beta production	LM.14.NMJ	1
GO:0071635:negative regulation of transforming growth factor beta production	LM.14.NMJ	1
GO:0071639:positive regulation of monocyte chemotactic protein-1 production	FC.12.Claustrum	1
GO:0071803:positive regulation of podosome assembly	DH.1.Ogc	1
GO:0071824:protein-DNA complex subunit organization	FC.2.Ogc	1
GO:0072001:renal system development	LM.5.FB	1
GO:0072657:protein localization to membrane	DH.6.InN	1
GO:0072659:protein localization to plasma membrane	DH.6.InN	1
GO:0072665:protein localization to vacuole	BM.4.Neutrophil.Ms4a3	1
GO:0090068:positive regulation of cell cycle process	BM.6.Monocyte	1
GO:0090257:regulation of muscle system process	LM.2.Skm.Myh1	1
GO:0090308:regulation of methylation-dependent chromatin silencing	BM.14.Late_Pro_B	1
GO:0090311:regulation of protein deacetylation	LM.1.Skm.Myh4.1	1
GO:0090312:positive regulation of protein deacetylation	LM.1.Skm.Myh4.1	1
GO:0097190:apoptotic signaling pathway	BM.14.Late_Pro_B	1
GO:0097191:extrinsic apoptotic signaling pathway	BM.14.Late_Pro_B	1
GO:0097530:granulocyte migration	BM.7.Pre_B_cell	1
GO:0097581:lamellipodium organization	FC.6.L5.Deptor	1
GO:0098727:maintenance of cell number	LM.4.Skm.Myh4.2	1
GO:0098815:modulation of excitatory postsynaptic potential	DH.1.Ogc	1
GO:1900076:regulation of cellular response to insulin stimulus	LM.4.Skm.Myh4.2	1
GO:1900077:negative regulation of cellular response to insulin stimulus	LM.4.Skm.Myh4.2	1
GO:1901019:regulation of calcium ion transmembrane transporter activity	FC.6.L5.Deptor	1
GO:1901021:positive regulation of calcium ion transmembrane transporter activity	FC.6.L5.Deptor	1
GO:1901098:positive regulation of autophagosome maturation	HT.4.Low_quality	1
GO:1901379:regulation of potassium ion transmembrane transport	FC.12.Claustrum	1
GO:1901380:negative regulation of potassium ion transmembrane transport	LM.1.Skm.Myh4.1	1
GO:1901532:regulation of hematopoietic progenitor cell differentiation	BM.14.Late_Pro_B	1
GO:1901653:cellular response to peptide	LM.2.Skm.Myh1	1
GO:1901654:response to ketone	BM.15.Endo	1
GO:1901739:regulation of myoblast fusion	BM.11.MeSC	1
GO:1901741:positive regulation of myoblast fusion	BM.11.MeSC	1
GO:1901800:positive regulation of proteasomal protein catabolic process	BM.12.Basophil	1
GO:1901862:negative regulation of muscle tissue development	HT.4.Low_quality	1
GO:1901863:positive regulation of muscle tissue development	LM.4.Skm.Myh4.2	1
GO:1901988:negative regulation of cell cycle phase transition	BM.3.Naive_B_cell	1
GO:1901990:regulation of mitotic cell cycle phase transition	LM.3.Low_quality	1
GO:1902563:regulation of neutrophil activation	BM.16.HSC	1
GO:1902622:regulation of neutrophil migration	BM.1.Neutrophil.Il1b	1
GO:1902904:negative regulation of supramolecular fiber organization	FC.2.Ogc	1
GO:1903018:regulation of glycoprotein metabolic process	LM.1.Skm.Myh4.1	1
GO:1903169:regulation of calcium ion transmembrane transport	FC.6.L5.Deptor	1
GO:1903317:regulation of protein maturation	FC.12.Claustrum	1
GO:1903319:positive regulation of protein maturation	FC.12.Claustrum	1
GO:1903320:regulation of protein modification by small protein conjugation or removal	DH.6.InN	1
GO:1903321:negative regulation of protein modification by small protein conjugation or removal	FC.4.InN.Vip.Npy	1
GO:1903322:positive regulation of protein modification by small protein conjugation or removal	DH.6.InN	1
GO:1903392:negative regulation of adherens junction organization	FC.14.L5.Parm1	1
GO:1903524:positive regulation of blood circulation	FC.12.Claustrum	1
GO:1903672:positive regulation of sprouting angiogenesis	BM.3.Naive_B_cell	1
GO:1903689:regulation of wound healing, spreading of epidermal cells	BM.3.Naive_B_cell	1
GO:1903779:regulation of cardiac conduction	DH.3.DG.2	1
GO:1903844:regulation of cellular response to transforming growth factor beta stimulus	LM.5.FB	1
GO:1903845:negative regulation of cellular response to transforming growth factor beta stimulus	LM.5.FB	1
GO:1904063:negative regulation of cation transmembrane transport	LM.1.Skm.Myh4.1	1
GO:1904358:positive regulation of telomere maintenance via telomere lengthening	FC.3.L4	1
GO:1904467:regulation of tumor necrosis factor secretion	DH.7.Sub_Ent	1
GO:1904469:positive regulation of tumor necrosis factor secretion	DH.7.Sub_Ent	1
GO:1904706:negative regulation of vascular smooth muscle cell proliferation	HT.4.Low_quality	1
GO:1905037:autophagosome organization	BM.2.Eryth	1
GO:1990089:response to nerve growth factor	FC.10.InN.Six3	1
GO:1990090:cellular response to nerve growth factor stimulus	FC.10.InN.Six3	1
GO:1990253:cellular response to leucine starvation	BM.4.Neutrophil.Ms4a3	1
GO:1990266:neutrophil migration	BM.7.Pre_B_cell	1
GO:2000021:regulation of ion homeostasis	DH.3.DG.2	1
GO:2000106:regulation of leukocyte apoptotic process	FC.8.L6	1
GO:2000107:negative regulation of leukocyte apoptotic process	BM.11.MeSC	1
GO:2000116:regulation of cysteine-type endopeptidase activity	DH.6.InN	1
GO:2000134:negative regulation of G1/S transition of mitotic cell cycle	LM.1.Skm.Myh4.1	1
GO:2000178:negative regulation of neural precursor cell proliferation	BM.14.Late_Pro_B	1
GO:2000272:negative regulation of receptor activity	FC.14.L5.Parm1	1
GO:2000278:regulation of DNA biosynthetic process	FC.3.L4	1
GO:2000288:positive regulation of myoblast proliferation	LM.1.Skm.Myh4.1	1
GO:2000291:regulation of myoblast proliferation	LM.1.Skm.Myh4.1	1
GO:2000515:negative regulation of CD4-positive, alpha-beta T cell activation	BM.8.Pro_Eryth	1
GO:2000516:positive regulation of CD4-positive, alpha-beta T cell activation	FC.6.L5.Deptor	1
GO:2000573:positive regulation of DNA biosynthetic process	FC.3.L4	1
GO:2000628:regulation of miRNA metabolic process	LM.5.FB	1
GO:2000736:regulation of stem cell differentiation	BM.14.Late_Pro_B	1
GO:2000737:negative regulation of stem cell differentiation	BM.14.Late_Pro_B	1
GO:2001242:regulation of intrinsic apoptotic signaling pathway	BM.10.Macg	1
GO:2001243:negative regulation of intrinsic apoptotic signaling pathway	BM.10.Macg	1

## Sheet: age_up_GOBP_count
ID.Desc	celltype	count
GO:0002252:immune effector process	BM.1.Neutrophil.Il1b,BM.11.MeSC,BM.12.Basophil,BM.3.Naive_B_cell,BM.5.Neutrophil.Gpr27,BM.9.T_cell	6
GO:0018105:peptidyl-serine phosphorylation	DH.2.DG.1,FC.11.InN.Sst.Pvalb,FC.3.L4,LM.1.Skm.Myh4.1,LM.2.Skm.Myh1,LM.5.FB	6
GO:0071216:cellular response to biotic stimulus	BM.1.Neutrophil.Il1b,BM.11.MeSC,BM.13.Dendritic,BM.3.Naive_B_cell,BM.5.Neutrophil.Gpr27,BM.9.T_cell	6
GO:0002366:leukocyte activation involved in immune response	BM.10.Macg,BM.11.MeSC,BM.12.Basophil,BM.3.Naive_B_cell,BM.9.T_cell	5
GO:0030029:actin filament-based process	DH.1.Ogc,FC.2.Ogc,FC.5.Asc,HT.6.SMC,LM.7.MTJ	5
GO:0030036:actin cytoskeleton organization	DH.1.Ogc,FC.2.Ogc,FC.5.Asc,HT.6.SMC,LM.7.MTJ	5
GO:0045637:regulation of myeloid cell differentiation	BM.11.MeSC,BM.13.Dendritic,BM.15.Endo,BM.6.Monocyte,BM.9.T_cell	5
GO:0002237:response to molecule of bacterial origin	BM.1.Neutrophil.Il1b,BM.11.MeSC,BM.3.Naive_B_cell,BM.5.Neutrophil.Gpr27	4
GO:0002263:cell activation involved in immune response	BM.12.Basophil,BM.3.Naive_B_cell,BM.5.Neutrophil.Gpr27,BM.9.T_cell	4
GO:0009607:response to biotic stimulus	BM.1.Neutrophil.Il1b,BM.11.MeSC,BM.13.Dendritic,BM.5.Neutrophil.Gpr27	4
GO:0018209:peptidyl-serine modification	DH.2.DG.1,FC.11.InN.Sst.Pvalb,LM.2.Skm.Myh1,LM.5.FB	4
GO:0022408:negative regulation of cell-cell adhesion	BM.13.Dendritic,BM.4.Neutrophil.Ms4a3,BM.9.T_cell,LM.3.Low_quality	4
GO:0043207:response to external biotic stimulus	BM.1.Neutrophil.Il1b,BM.11.MeSC,BM.13.Dendritic,BM.5.Neutrophil.Gpr27	4
GO:0050864:regulation of B cell activation	BM.12.Basophil,BM.3.Naive_B_cell,BM.7.Pre_B_cell,BM.9.T_cell	4
GO:0051249:regulation of lymphocyte activation	BM.13.Dendritic,BM.6.Monocyte,HT.2.FB,HT.6.SMC	4
GO:0051707:response to other organism	BM.1.Neutrophil.Il1b,BM.11.MeSC,BM.13.Dendritic,BM.5.Neutrophil.Gpr27	4
GO:0071219:cellular response to molecule of bacterial origin	BM.1.Neutrophil.Il1b,BM.11.MeSC,BM.5.Neutrophil.Gpr27,BM.9.T_cell	4
GO:0071375:cellular response to peptide hormone stimulus	LM.2.Skm.Myh1,LM.4.Skm.Myh4.2,LM.5.FB,LM.7.MTJ	4
GO:0071559:response to transforming growth factor beta	BM.14.Late_Pro_B,DH.1.Ogc,LM.1.Skm.Myh4.1,LM.3.Low_quality	4
GO:0071560:cellular response to transforming growth factor beta stimulus	BM.14.Late_Pro_B,DH.1.Ogc,LM.1.Skm.Myh4.1,LM.3.Low_quality	4
GO:0071901:negative regulation of protein serine/threonine kinase activity	BM.17.Plasma,BM.6.Monocyte,DH.7.Sub_Ent,FC.5.Asc	4
GO:1902105:regulation of leukocyte differentiation	BM.11.MeSC,BM.13.Dendritic,BM.3.Naive_B_cell,BM.9.T_cell	4
GO:1903706:regulation of hemopoiesis	BM.11.MeSC,BM.13.Dendritic,BM.6.Monocyte,BM.9.T_cell	4
GO:1903707:negative regulation of hemopoiesis	BM.11.MeSC,BM.15.Endo,BM.4.Neutrophil.Ms4a3,HT.3.Endo	4
GO:0001817:regulation of cytokine production	BM.1.Neutrophil.Il1b,BM.13.Dendritic,HT.2.FB	3
GO:0002250:adaptive immune response	BM.10.Macg,BM.7.Pre_B_cell,BM.9.T_cell	3
GO:0002274:myeloid leukocyte activation	BM.1.Neutrophil.Il1b,BM.10.Macg,BM.3.Naive_B_cell	3
GO:0002695:negative regulation of leukocyte activation	BM.13.Dendritic,BM.4.Neutrophil.Ms4a3,BM.9.T_cell	3
GO:0006469:negative regulation of protein kinase activity	BM.17.Plasma,BM.6.Monocyte,FC.5.Asc	3
GO:0007015:actin filament organization	DH.1.Ogc,FC.2.Ogc,LM.7.MTJ	3
GO:0007159:leukocyte cell-cell adhesion	BM.13.Dendritic,BM.5.Neutrophil.Gpr27,BM.9.T_cell	3
GO:0007179:transforming growth factor beta receptor signaling pathway	DH.1.Ogc,FC.2.Ogc,LM.1.Skm.Myh4.1	3
GO:0009617:response to bacterium	BM.1.Neutrophil.Il1b,BM.11.MeSC,BM.5.Neutrophil.Gpr27	3
GO:0019226:transmission of nerve impulse	DH.2.DG.1,FC.11.InN.Sst.Pvalb,FC.4.InN.Vip.Npy	3
GO:0030099:myeloid cell differentiation	BM.12.Basophil,BM.16.HSC,BM.7.Pre_B_cell	3
GO:0030705:cytoskeleton-dependent intracellular transport	DH.2.DG.1,DH.7.Sub_Ent,FC.1.L2.3	3
GO:0031032:actomyosin structure organization	FC.2.Ogc,FC.3.L4,FC.8.L6	3
GO:0032006:regulation of TOR signaling	DH.7.Sub_Ent,LM.2.Skm.Myh1,LM.4.Skm.Myh4.2	3
GO:0032496:response to lipopolysaccharide	BM.1.Neutrophil.Il1b,BM.11.MeSC,BM.5.Neutrophil.Gpr27	3
GO:0034332:adherens junction organization	DH.4.CA1,FC.6.L5.Deptor,HT.3.Endo	3
GO:0042110:T cell activation	BM.13.Dendritic,BM.5.Neutrophil.Gpr27,BM.9.T_cell	3
GO:0042129:regulation of T cell proliferation	BM.13.Dendritic,BM.6.Monocyte,HT.2.FB	3
GO:0042542:response to hydrogen peroxide	BM.6.Monocyte,DH.1.Ogc,LM.2.Skm.Myh1	3
GO:0043547:positive regulation of GTPase activity	DH.3.DG.2,FC.10.InN.Six3,FC.9.Mgc	3
GO:0043618:regulation of transcription from RNA polymerase II promoter in response to stress	HT.2.FB,HT.5.Macg,LM.10.Fat	3
GO:0043620:regulation of DNA-templated transcription in response to stress	HT.2.FB,HT.5.Macg,LM.10.Fat	3
GO:0045619:regulation of lymphocyte differentiation	BM.12.Basophil,BM.3.Naive_B_cell,BM.4.Neutrophil.Ms4a3	3
GO:0045646:regulation of erythrocyte differentiation	BM.13.Dendritic,BM.6.Monocyte,HT.3.Endo	3
GO:0048814:regulation of dendrite morphogenesis	DH.3.DG.2,DH.5.DG.3,FC.4.InN.Vip.Npy	3
GO:0050778:positive regulation of immune response	BM.1.Neutrophil.Il1b,BM.17.Plasma,LM.3.Low_quality	3
GO:0050866:negative regulation of cell activation	BM.13.Dendritic,BM.4.Neutrophil.Ms4a3,BM.9.T_cell	3
GO:0051250:negative regulation of lymphocyte activation	BM.13.Dendritic,BM.4.Neutrophil.Ms4a3,BM.9.T_cell	3
GO:0051251:positive regulation of lymphocyte activation	BM.3.Naive_B_cell,BM.6.Monocyte,HT.6.SMC	3
GO:0061028:establishment of endothelial barrier	DH.2.DG.1,DH.7.Sub_Ent,FC.8.L6	3
GO:0070486:leukocyte aggregation	BM.13.Dendritic,BM.5.Neutrophil.Gpr27,BM.9.T_cell	3
GO:0071222:cellular response to lipopolysaccharide	BM.1.Neutrophil.Il1b,BM.11.MeSC,BM.5.Neutrophil.Gpr27	3
GO:0071453:cellular response to oxygen levels	HT.5.Macg,LM.1.Skm.Myh4.1,LM.5.FB	3
GO:0071593:lymphocyte aggregation	BM.13.Dendritic,BM.5.Neutrophil.Gpr27,BM.9.T_cell	3
GO:0097190:apoptotic signaling pathway	BM.9.T_cell,FC.11.InN.Sst.Pvalb,HT.6.SMC	3
GO:1901653:cellular response to peptide	LM.4.Skm.Myh4.2,LM.5.FB,LM.7.MTJ	3
GO:1902903:regulation of supramolecular fiber organization	FC.10.InN.Six3,HT.6.SMC,LM.3.Low_quality	3
GO:1903708:positive regulation of hemopoiesis	BM.12.Basophil,BM.6.Monocyte,BM.9.T_cell	3
GO:1990089:response to nerve growth factor	BM.16.HSC,DH.5.DG.3,DH.9.CA2.3	3
GO:2001233:regulation of apoptotic signaling pathway	BM.13.Dendritic,BM.4.Neutrophil.Ms4a3,HT.2.FB	3
GO:0000188:inactivation of MAPK activity	BM.17.Plasma,BM.6.Monocyte	2
GO:0000302:response to reactive oxygen species	DH.1.Ogc,LM.2.Skm.Myh1	2
GO:0001666:response to hypoxia	LM.2.Skm.Myh1,LM.4.Skm.Myh4.2	2
GO:0001782:B cell homeostasis	BM.13.Dendritic,BM.7.Pre_B_cell	2
GO:0001819:positive regulation of cytokine production	BM.1.Neutrophil.Il1b,BM.5.Neutrophil.Gpr27	2
GO:0001889:liver development	FC.2.Ogc,HT.6.SMC	2
GO:0002761:regulation of myeloid leukocyte differentiation	BM.11.MeSC,BM.9.T_cell	2
GO:0002763:positive regulation of myeloid leukocyte differentiation	BM.12.Basophil,BM.9.T_cell	2
GO:0002819:regulation of adaptive immune response	BM.12.Basophil,BM.4.Neutrophil.Ms4a3	2
GO:0006693:prostaglandin metabolic process	LM.10.Fat,LM.2.Skm.Myh1	2
GO:0006897:endocytosis	BM.2.Eryth,BM.5.Neutrophil.Gpr27	2
GO:0006909:phagocytosis	BM.10.Macg,BM.17.Plasma	2
GO:0006954:inflammatory response	BM.1.Neutrophil.Il1b,HT.5.Macg	2
GO:0006955:immune response	BM.1.Neutrophil.Il1b,BM.5.Neutrophil.Gpr27	2
GO:0007009:plasma membrane organization	DH.1.Ogc,FC.10.InN.Six3	2
GO:0007178:transmembrane receptor protein serine/threonine kinase signaling pathway	DH.1.Ogc,FC.2.Ogc	2
GO:0007264:small GTPase mediated signal transduction	DH.3.DG.2,FC.10.InN.Six3	2
GO:0007517:muscle organ development	HT.6.SMC,LM.1.Skm.Myh4.1	2
GO:0007519:skeletal muscle tissue development	LM.1.Skm.Myh4.1,LM.4.Skm.Myh4.2	2
GO:0007632:visual behavior	DH.7.Sub_Ent,FC.4.InN.Vip.Npy	2
GO:0008064:regulation of actin polymerization or depolymerization	BM.4.Neutrophil.Ms4a3,HT.6.SMC	2
GO:0008542:visual learning	DH.7.Sub_Ent,FC.4.InN.Vip.Npy	2
GO:0009743:response to carbohydrate	BM.15.Endo,FC.11.InN.Sst.Pvalb	2
GO:0015931:nucleobase-containing compound transport	BM.15.Endo,HT.6.SMC	2
GO:0016032:viral process	BM.10.Macg,BM.4.Neutrophil.Ms4a3	2
GO:0016337:single organismal cell-cell adhesion	BM.13.Dendritic,HT.2.FB	2
GO:0017156:calcium ion regulated exocytosis	DH.3.DG.2,FC.3.L4	2
GO:0017158:regulation of calcium ion-dependent exocytosis	DH.3.DG.2,FC.3.L4	2
GO:0021680:cerebellar Purkinje cell layer development	DH.2.DG.1,DH.5.DG.3	2
GO:0022407:regulation of cell-cell adhesion	BM.13.Dendritic,BM.6.Monocyte	2
GO:0030098:lymphocyte differentiation	BM.12.Basophil,BM.9.T_cell	2
GO:0030832:regulation of actin filament length	BM.4.Neutrophil.Ms4a3,HT.6.SMC	2
GO:0030833:regulation of actin filament polymerization	BM.4.Neutrophil.Ms4a3,HT.6.SMC	2
GO:0031331:positive regulation of cellular catabolic process	BM.1.Neutrophil.Il1b,BM.3.Naive_B_cell	2
GO:0031396:regulation of protein ubiquitination	FC.11.InN.Sst.Pvalb,HT.3.Endo	2
GO:0031647:regulation of protein stability	DH.1.Ogc,LM.1.Skm.Myh4.1	2
GO:0032271:regulation of protein polymerization	BM.4.Neutrophil.Ms4a3,FC.10.InN.Six3	2
GO:0032469:endoplasmic reticulum calcium ion homeostasis	BM.5.Neutrophil.Gpr27,FC.2.Ogc	2
GO:0032870:cellular response to hormone stimulus	LM.4.Skm.Myh4.2,LM.7.MTJ	2
GO:0032922:circadian regulation of gene expression	LM.2.Skm.Myh1,LM.5.FB	2
GO:0032956:regulation of actin cytoskeleton organization	HT.6.SMC,LM.3.Low_quality	2
GO:0032970:regulation of actin filament-based process	HT.6.SMC,LM.3.Low_quality	2
GO:0033673:negative regulation of kinase activity	BM.17.Plasma,BM.6.Monocyte	2
GO:0034311:diol metabolic process	BM.16.HSC,DH.1.Ogc	2
GO:0034330:cell junction organization	FC.5.Asc,HT.3.Endo	2
GO:0034333:adherens junction assembly	FC.6.L5.Deptor,HT.3.Endo	2
GO:0034446:substrate adhesion-dependent cell spreading	DH.10.Mgc,FC.11.InN.Sst.Pvalb	2
GO:0034599:cellular response to oxidative stress	DH.1.Ogc,HT.5.Macg	2
GO:0034612:response to tumor necrosis factor	LM.2.Skm.Myh1,LM.3.Low_quality	2
GO:0036230:granulocyte activation	BM.14.Late_Pro_B,BM.5.Neutrophil.Gpr27	2
GO:0036293:response to decreased oxygen levels	LM.2.Skm.Myh1,LM.4.Skm.Myh4.2	2
GO:0042035:regulation of cytokine biosynthetic process	BM.1.Neutrophil.Il1b,BM.11.MeSC	2
GO:0042119:neutrophil activation	BM.14.Late_Pro_B,BM.5.Neutrophil.Gpr27	2
GO:0042130:negative regulation of T cell proliferation	BM.13.Dendritic,HT.2.FB	2
GO:0042534:regulation of tumor necrosis factor biosynthetic process	BM.11.MeSC,BM.5.Neutrophil.Gpr27	2
GO:0043407:negative regulation of MAP kinase activity	BM.17.Plasma,BM.6.Monocyte	2
GO:0043409:negative regulation of MAPK cascade	BM.17.Plasma,DH.2.DG.1	2
GO:0043434:response to peptide hormone	BM.2.Eryth,LM.4.Skm.Myh4.2	2
GO:0045055:regulated exocytosis	DH.3.DG.2,DH.4.CA1	2
GO:0045321:leukocyte activation	BM.14.Late_Pro_B,BM.9.T_cell	2
GO:0045599:negative regulation of fat cell differentiation	DH.1.Ogc,DH.2.DG.1	2
GO:0045639:positive regulation of myeloid cell differentiation	BM.12.Basophil,BM.9.T_cell	2
GO:0045655:regulation of monocyte differentiation	BM.14.Late_Pro_B,BM.7.Pre_B_cell	2
GO:0046364:monosaccharide biosynthetic process	DH.7.Sub_Ent,LM.5.FB	2
GO:0046578:regulation of Ras protein signal transduction	FC.10.InN.Six3,FC.5.Asc	2
GO:0046634:regulation of alpha-beta T cell activation	BM.15.Endo,BM.3.Naive_B_cell	2
GO:0048872:homeostasis of number of cells	BM.12.Basophil,BM.9.T_cell	2
GO:0050670:regulation of lymphocyte proliferation	BM.3.Naive_B_cell,BM.6.Monocyte	2
GO:0050707:regulation of cytokine secretion	BM.1.Neutrophil.Il1b,LM.3.Low_quality	2
GO:0050714:positive regulation of protein secretion	BM.13.Dendritic,BM.15.Endo	2
GO:0050773:regulation of dendrite development	DH.5.DG.3,FC.4.InN.Vip.Npy	2
GO:0050776:regulation of immune response	BM.12.Basophil,BM.13.Dendritic	2
GO:0050863:regulation of T cell activation	BM.13.Dendritic,BM.6.Monocyte	2
GO:0050868:negative regulation of T cell activation	BM.4.Neutrophil.Ms4a3,LM.3.Low_quality	2
GO:0051056:regulation of small GTPase mediated signal transduction	BM.1.Neutrophil.Il1b,FC.10.InN.Six3	2
GO:0051090:regulation of sequence-specific DNA binding transcription factor activity	HT.2.FB,HT.6.SMC	2
GO:0051091:positive regulation of sequence-specific DNA binding transcription factor activity	HT.2.FB,HT.6.SMC	2
GO:0051348:negative regulation of transferase activity	BM.17.Plasma,BM.6.Monocyte	2
GO:0051495:positive regulation of cytoskeleton organization	FC.11.InN.Sst.Pvalb,LM.3.Low_quality	2
GO:0051650:establishment of vesicle localization	DH.3.DG.2,FC.5.Asc	2
GO:0060024:rhythmic synaptic transmission	FC.4.InN.Vip.Npy,HT.2.FB	2
GO:0060538:skeletal muscle organ development	LM.1.Skm.Myh4.1,LM.4.Skm.Myh4.2	2
GO:0060711:labyrinthine layer development	BM.10.Macg,BM.14.Late_Pro_B	2
GO:0060998:regulation of dendritic spine development	DH.5.DG.3,FC.4.InN.Vip.Npy	2
GO:0061001:regulation of dendritic spine morphogenesis	DH.3.DG.2,DH.5.DG.3	2
GO:0061008:hepaticobiliary system development	FC.2.Ogc,HT.6.SMC	2
GO:0061013:regulation of mRNA catabolic process	BM.7.Pre_B_cell,LM.4.Skm.Myh4.2	2
GO:0061014:positive regulation of mRNA catabolic process	BM.3.Naive_B_cell,BM.7.Pre_B_cell	2
GO:0070482:response to oxygen levels	LM.2.Skm.Myh1,LM.4.Skm.Myh4.2	2
GO:0071326:cellular response to monosaccharide stimulus	DH.4.CA1,FC.11.InN.Sst.Pvalb	2
GO:0090207:regulation of triglyceride metabolic process	BM.3.Naive_B_cell,FC.5.Asc	2
GO:0090630:activation of GTPase activity	DH.7.Sub_Ent,FC.10.InN.Six3	2
GO:0097193:intrinsic apoptotic signaling pathway	FC.11.InN.Sst.Pvalb,HT.6.SMC	2
GO:1901019:regulation of calcium ion transmembrane transporter activity	DH.4.CA1,FC.8.L6	2
GO:1902107:positive regulation of leukocyte differentiation	BM.12.Basophil,BM.9.T_cell	2
GO:1902117:positive regulation of organelle assembly	FC.4.InN.Vip.Npy,FC.5.Asc	2
GO:1902742:apoptotic process involved in development	BM.6.Monocyte,LM.2.Skm.Myh1	2
GO:1902806:regulation of cell cycle G1/S phase transition	BM.17.Plasma,LM.7.MTJ	2
GO:1902905:positive regulation of supramolecular fiber organization	FC.4.InN.Vip.Npy,LM.3.Low_quality	2
GO:1903037:regulation of leukocyte cell-cell adhesion	BM.13.Dendritic,BM.6.Monocyte	2
GO:1903038:negative regulation of leukocyte cell-cell adhesion	BM.4.Neutrophil.Ms4a3,LM.3.Low_quality	2
GO:1903818:positive regulation of voltage-gated potassium channel activity	FC.3.L4,FC.8.L6	2
GO:1990090:cellular response to nerve growth factor stimulus	DH.5.DG.3,DH.9.CA2.3	2
GO:2000273:positive regulation of receptor activity	FC.4.InN.Vip.Npy,FC.8.L6	2
GO:2001234:negative regulation of apoptotic signaling pathway	BM.4.Neutrophil.Ms4a3,HT.2.FB	2
GO:2001243:negative regulation of intrinsic apoptotic signaling pathway	BM.4.Neutrophil.Ms4a3,HT.6.SMC	2
GO:2001257:regulation of cation channel activity	FC.10.InN.Six3,FC.8.L6	2
GO:0000045:autophagosome assembly	LM.5.FB	1
GO:0000185:activation of MAPKKK activity	DH.5.DG.3	1
GO:0001505:regulation of neurotransmitter levels	DH.6.InN	1
GO:0001678:cellular glucose homeostasis	FC.11.InN.Sst.Pvalb	1
GO:0001738:morphogenesis of a polarized epithelium	LM.15.Skm.Gm5141	1
GO:0001775:cell activation	BM.14.Late_Pro_B	1
GO:0001776:leukocyte homeostasis	BM.3.Naive_B_cell	1
GO:0001816:cytokine production	BM.17.Plasma	1
GO:0001885:endothelial cell development	FC.8.L6	1
GO:0001913:T cell mediated cytotoxicity	HT.5.Macg	1
GO:0001935:endothelial cell proliferation	BM.13.Dendritic	1
GO:0002042:cell migration involved in sprouting angiogenesis	LM.7.MTJ	1
GO:0002224:toll-like receptor signaling pathway	BM.10.Macg	1
GO:0002253:activation of immune response	LM.3.Low_quality	1
GO:0002262:myeloid cell homeostasis	BM.12.Basophil	1
GO:0002335:mature B cell differentiation	BM.12.Basophil	1
GO:0002429:immune response-activating cell surface receptor signaling pathway	BM.5.Neutrophil.Gpr27	1
GO:0002443:leukocyte mediated immunity	BM.12.Basophil	1
GO:0002446:neutrophil mediated immunity	HT.5.Macg	1
GO:0002460:adaptive immune response based on somatic recombination of immune receptors built from immunoglobulin superfamily domains	BM.10.Macg	1
GO:0002478:antigen processing and presentation of exogenous peptide antigen	BM.12.Basophil	1
GO:0002495:antigen processing and presentation of peptide antigen via MHC class II	BM.12.Basophil	1
GO:0002504:antigen processing and presentation of peptide or polysaccharide antigen via MHC class II	BM.12.Basophil	1
GO:0002507:tolerance induction	BM.9.T_cell	1
GO:0002521:leukocyte differentiation	BM.9.T_cell	1
GO:0002573:myeloid leukocyte differentiation	BM.7.Pre_B_cell	1
GO:0002683:negative regulation of immune system process	BM.11.MeSC	1
GO:0002684:positive regulation of immune system process	BM.1.Neutrophil.Il1b	1
GO:0002687:positive regulation of leukocyte migration	BM.1.Neutrophil.Il1b	1
GO:0002694:regulation of leukocyte activation	BM.6.Monocyte	1
GO:0002696:positive regulation of leukocyte activation	BM.6.Monocyte	1
GO:0002697:regulation of immune effector process	BM.15.Endo	1
GO:0002764:immune response-regulating signaling pathway	BM.5.Neutrophil.Gpr27	1
GO:0002768:immune response-regulating cell surface receptor signaling pathway	BM.5.Neutrophil.Gpr27	1
GO:0002821:positive regulation of adaptive immune response	BM.12.Basophil	1
GO:0002825:regulation of T-helper 1 type immune response	BM.15.Endo	1
GO:0002827:positive regulation of T-helper 1 type immune response	BM.15.Endo	1
GO:0002828:regulation of type 2 immune response	BM.15.Endo	1
GO:0002829:negative regulation of type 2 immune response	BM.15.Endo	1
GO:0002831:regulation of response to biotic stimulus	BM.1.Neutrophil.Il1b	1
GO:0002902:regulation of B cell apoptotic process	BM.7.Pre_B_cell	1
GO:0003015:heart process	FC.4.InN.Vip.Npy	1
GO:0003158:endothelium development	HT.3.Endo	1
GO:0003159:morphogenesis of an endothelium	HT.2.FB	1
GO:0003198:epithelial to mesenchymal transition involved in endocardial cushion formation	HT.2.FB	1
GO:0003229:ventricular cardiac muscle tissue development	LM.1.Skm.Myh4.1	1
GO:0003254:regulation of membrane depolarization	FC.11.InN.Sst.Pvalb	1
GO:0003272:endocardial cushion formation	HT.2.FB	1
GO:0003357:noradrenergic neuron differentiation	FC.6.L5.Deptor	1
GO:0006012:galactose metabolic process	LM.1.Skm.Myh4.1	1
GO:0006094:gluconeogenesis	DH.7.Sub_Ent	1
GO:0006110:regulation of glycolytic process	LM.5.FB	1
GO:0006265:DNA topological change	LM.7.MTJ	1
GO:0006403:RNA localization	BM.10.Macg	1
GO:0006470:protein dephosphorylation	FC.11.InN.Sst.Pvalb	1
GO:0006473:protein acetylation	DH.7.Sub_Ent	1
GO:0006475:internal protein amino acid acetylation	DH.7.Sub_Ent	1
GO:0006511:ubiquitin-dependent protein catabolic process	DH.10.Mgc	1
GO:0006575:cellular modified amino acid metabolic process	DH.7.Sub_Ent	1
GO:0006636:unsaturated fatty acid biosynthetic process	BM.3.Naive_B_cell	1
GO:0006643:membrane lipid metabolic process	BM.16.HSC	1
GO:0006650:glycerophospholipid metabolic process	DH.1.Ogc	1
GO:0006665:sphingolipid metabolic process	BM.16.HSC	1
GO:0006670:sphingosine metabolic process	BM.16.HSC	1
GO:0006684:sphingomyelin metabolic process	BM.5.Neutrophil.Gpr27	1
GO:0006820:anion transport	LM.5.FB	1
GO:0006835:dicarboxylic acid transport	DH.6.InN	1
GO:0006836:neurotransmitter transport	DH.6.InN	1
GO:0006865:amino acid transport	DH.6.InN	1
GO:0006937:regulation of muscle contraction	LM.2.Skm.Myh1	1
GO:0006941:striated muscle contraction	FC.3.L4	1
GO:0006942:regulation of striated muscle contraction	LM.2.Skm.Myh1	1
GO:0006979:response to oxidative stress	HT.5.Macg	1
GO:0006997:nucleus organization	LM.7.MTJ	1
GO:0007044:cell-substrate junction assembly	FC.6.L5.Deptor	1
GO:0007162:negative regulation of cell adhesion	LM.3.Low_quality	1
GO:0007163:establishment or maintenance of cell polarity	FC.5.Asc	1
GO:0007184:SMAD protein import into nucleus	LM.3.Low_quality	1
GO:0007265:Ras protein signal transduction	FC.10.InN.Six3	1
GO:0007269:neurotransmitter secretion	DH.6.InN	1
GO:0007346:regulation of mitotic cell cycle	LM.7.MTJ	1
GO:0007569:cell aging	FC.5.Asc	1
GO:0007616:long-term memory	FC.6.L5.Deptor	1
GO:0007628:adult walking behavior	DH.2.DG.1	1
GO:0008090:retrograde axonal transport	FC.1.L2.3	1
GO:0008360:regulation of cell shape	FC.2.Ogc	1
GO:0008593:regulation of Notch signaling pathway	FC.5.Asc	1
GO:0008631:intrinsic apoptotic signaling pathway in response to oxidative stress	DH.1.Ogc	1
GO:0009058:biosynthetic process	LM.15.Skm.Gm5141	1
GO:0009267:cellular response to starvation	FC.3.L4	1
GO:0009314:response to radiation	BM.5.Neutrophil.Gpr27	1
GO:0009416:response to light stimulus	DH.7.Sub_Ent	1
GO:0009725:response to hormone	LM.7.MTJ	1
GO:0009746:response to hexose	FC.11.InN.Sst.Pvalb	1
GO:0009749:response to glucose	FC.11.InN.Sst.Pvalb	1
GO:0009892:negative regulation of metabolic process	LM.15.Skm.Gm5141	1
GO:0009895:negative regulation of catabolic process	LM.2.Skm.Myh1	1
GO:0009896:positive regulation of catabolic process	LM.3.Low_quality	1
GO:0010171:body morphogenesis	FC.5.Asc	1
GO:0010288:response to lead ion	DH.7.Sub_Ent	1
GO:0010506:regulation of autophagy	FC.10.InN.Six3	1
GO:0010559:regulation of glycoprotein biosynthetic process	FC.11.InN.Sst.Pvalb	1
GO:0010564:regulation of cell cycle process	DH.10.Mgc	1
GO:0010605:negative regulation of macromolecule metabolic process	LM.15.Skm.Gm5141	1
GO:0010608:posttranscriptional regulation of gene expression	LM.3.Low_quality	1
GO:0010614:negative regulation of cardiac muscle hypertrophy	BM.10.Macg	1
GO:0010717:regulation of epithelial to mesenchymal transition	HT.2.FB	1
GO:0010718:positive regulation of epithelial to mesenchymal transition	HT.2.FB	1
GO:0010719:negative regulation of epithelial to mesenchymal transition	LM.1.Skm.Myh4.1	1
GO:0010875:positive regulation of cholesterol efflux	BM.10.Macg	1
GO:0010907:positive regulation of glucose metabolic process	LM.7.MTJ	1
GO:0010927:cellular component assembly involved in morphogenesis	FC.3.L4	1
GO:0010948:negative regulation of cell cycle process	LM.1.Skm.Myh4.1	1
GO:0010970:transport along microtubule	DH.2.DG.1	1
GO:0014003:oligodendrocyte development	FC.5.Asc	1
GO:0014049:positive regulation of glutamate secretion	BM.10.Macg	1
GO:0014706:striated muscle tissue development	LM.1.Skm.Myh4.1	1
GO:0014741:negative regulation of muscle hypertrophy	BM.10.Macg	1
GO:0014745:negative regulation of muscle adaptation	DH.1.Ogc	1
GO:0014829:vascular smooth muscle contraction	FC.3.L4	1
GO:0015711:organic anion transport	LM.5.FB	1
GO:0015800:acidic amino acid transport	DH.6.InN	1
GO:0016051:carbohydrate biosynthetic process	DH.7.Sub_Ent	1
GO:0016197:endosomal transport	DH.3.DG.2	1
GO:0016239:positive regulation of macroautophagy	BM.13.Dendritic	1
GO:0016311:dephosphorylation	LM.5.FB	1
GO:0016358:dendrite development	FC.11.InN.Sst.Pvalb	1
GO:0016441:posttranscriptional gene silencing	DH.5.DG.3	1
GO:0016572:histone phosphorylation	FC.3.L4	1
GO:0016573:histone acetylation	DH.7.Sub_Ent	1
GO:0016601:Rac protein signal transduction	FC.6.L5.Deptor	1
GO:0018107:peptidyl-threonine phosphorylation	DH.7.Sub_Ent	1
GO:0018108:peptidyl-tyrosine phosphorylation	DH.5.DG.3	1
GO:0018210:peptidyl-threonine modification	DH.7.Sub_Ent	1
GO:0018212:peptidyl-tyrosine modification	DH.5.DG.3	1
GO:0018393:internal peptidyl-lysine acetylation	DH.7.Sub_Ent	1
GO:0018394:peptidyl-lysine acetylation	DH.7.Sub_Ent	1
GO:0019058:viral life cycle	BM.4.Neutrophil.Ms4a3	1
GO:0019079:viral genome replication	BM.4.Neutrophil.Ms4a3	1
GO:0019221:cytokine-mediated signaling pathway	BM.1.Neutrophil.Il1b	1
GO:0019229:regulation of vasoconstriction	HT.3.Endo	1
GO:0019319:hexose biosynthetic process	DH.7.Sub_Ent	1
GO:0019882:antigen processing and presentation	BM.12.Basophil	1
GO:0019884:antigen processing and presentation of exogenous antigen	BM.12.Basophil	1
GO:0019886:antigen processing and presentation of exogenous peptide antigen via MHC class II	BM.12.Basophil	1
GO:0019915:lipid storage	BM.5.Neutrophil.Gpr27	1
GO:0019941:modification-dependent protein catabolic process	DH.10.Mgc	1
GO:0020027:hemoglobin metabolic process	BM.13.Dendritic	1
GO:0021542:dentate gyrus development	FC.4.InN.Vip.Npy	1
GO:0021549:cerebellum development	DH.5.DG.3	1
GO:0021575:hindbrain morphogenesis	DH.5.DG.3	1
GO:0021587:cerebellum morphogenesis	DH.5.DG.3	1
GO:0021670:lateral ventricle development	BM.14.Late_Pro_B	1
GO:0021675:nerve development	FC.2.Ogc	1
GO:0021695:cerebellar cortex development	DH.5.DG.3	1
GO:0022010:central nervous system myelination	FC.5.Asc	1
GO:0022037:metencephalon development	DH.5.DG.3	1
GO:0022402:cell cycle process	LM.5.FB	1
GO:0022409:positive regulation of cell-cell adhesion	BM.6.Monocyte	1
GO:0023061:signal release	DH.6.InN	1
GO:0030007:cellular potassium ion homeostasis	DH.7.Sub_Ent	1
GO:0030010:establishment of cell polarity	FC.5.Asc	1
GO:0030048:actin filament-based movement	DH.3.DG.2	1
GO:0030097:hemopoiesis	BM.16.HSC	1
GO:0030100:regulation of endocytosis	DH.6.InN	1
GO:0030163:protein catabolic process	DH.10.Mgc	1
GO:0030218:erythrocyte differentiation	BM.12.Basophil	1
GO:0030219:megakaryocyte differentiation	BM.17.Plasma	1
GO:0030239:myofibril assembly	FC.3.L4	1
GO:0030279:negative regulation of ossification	BM.12.Basophil	1
GO:0030512:negative regulation of transforming growth factor beta receptor signaling pathway	FC.2.Ogc	1
GO:0030522:intracellular receptor signaling pathway	LM.2.Skm.Myh1	1
GO:0030718:germ-line stem cell population maintenance	DH.9.CA2.3	1
GO:0030838:positive regulation of actin filament polymerization	FC.11.InN.Sst.Pvalb	1
GO:0030856:regulation of epithelial cell differentiation	LM.3.Low_quality	1
GO:0030865:cortical cytoskeleton organization	FC.4.InN.Vip.Npy	1
GO:0030890:positive regulation of B cell proliferation	FC.10.InN.Six3	1
GO:0030968:endoplasmic reticulum unfolded protein response	BM.17.Plasma	1
GO:0030970:retrograde protein transport, ER to cytosol	BM.17.Plasma	1
GO:0031069:hair follicle morphogenesis	LM.1.Skm.Myh4.1	1
GO:0031076:embryonic camera-type eye development	BM.17.Plasma	1
GO:0031077:post-embryonic camera-type eye development	BM.13.Dendritic	1
GO:0031086:nuclear-transcribed mRNA catabolic process, deadenylation-independent decay	HT.3.Endo	1
GO:0031329:regulation of cellular catabolic process	BM.1.Neutrophil.Il1b	1
GO:0031347:regulation of defense response	BM.1.Neutrophil.Il1b	1
GO:0031348:negative regulation of defense response	BM.11.MeSC	1
GO:0031349:positive regulation of defense response	BM.17.Plasma	1
GO:0031397:negative regulation of protein ubiquitination	LM.4.Skm.Myh4.2	1
GO:0031532:actin cytoskeleton reorganization	FC.4.InN.Vip.Npy	1
GO:0031572:G2 DNA damage checkpoint	BM.12.Basophil	1
GO:0031646:positive regulation of neurological system process	FC.14.L5.Parm1	1
GO:0031665:negative regulation of lipopolysaccharide-mediated signaling pathway	DH.10.Mgc	1
GO:0031998:regulation of fatty acid beta-oxidation	FC.2.Ogc	1
GO:0032007:negative regulation of TOR signaling	DH.7.Sub_Ent	1
GO:0032008:positive regulation of TOR signaling	LM.4.Skm.Myh4.2	1
GO:0032012:regulation of ARF protein signal transduction	BM.3.Naive_B_cell	1
GO:0032368:regulation of lipid transport	BM.5.Neutrophil.Gpr27	1
GO:0032400:melanosome localization	FC.11.InN.Sst.Pvalb	1
GO:0032410:negative regulation of transporter activity	FC.8.L6	1
GO:0032411:positive regulation of transporter activity	FC.8.L6	1
GO:0032413:negative regulation of ion transmembrane transporter activity	FC.8.L6	1
GO:0032414:positive regulation of ion transmembrane transporter activity	FC.8.L6	1
GO:0032481:positive regulation of type I interferon production	BM.17.Plasma	1
GO:0032527:protein exit from endoplasmic reticulum	BM.17.Plasma	1
GO:0032642:regulation of chemokine production	BM.4.Neutrophil.Ms4a3	1
GO:0032680:regulation of tumor necrosis factor production	BM.10.Macg	1
GO:0032722:positive regulation of chemokine production	BM.4.Neutrophil.Ms4a3	1
GO:0032729:positive regulation of interferon-gamma production	BM.1.Neutrophil.Il1b	1
GO:0032757:positive regulation of interleukin-8 production	BM.1.Neutrophil.Il1b	1
GO:0032944:regulation of mononuclear cell proliferation	BM.3.Naive_B_cell	1
GO:0032988:ribonucleoprotein complex disassembly	BM.17.Plasma	1
GO:0033043:regulation of organelle organization	LM.15.Skm.Gm5141	1
GO:0033365:protein localization to organelle	LM.15.Skm.Gm5141	1
GO:0033483:gas homeostasis	LM.10.Fat	1
GO:0033688:regulation of osteoblast proliferation	LM.10.Fat	1
GO:0034097:response to cytokine	BM.1.Neutrophil.Il1b	1
GO:0034101:erythrocyte homeostasis	BM.12.Basophil	1
GO:0034312:diol biosynthetic process	BM.16.HSC	1
GO:0034405:response to fluid shear stress	HT.3.Endo	1
GO:0034614:cellular response to reactive oxygen species	DH.1.Ogc	1
GO:0034616:response to laminar fluid shear stress	HT.3.Endo	1
GO:0034620:cellular response to unfolded protein	BM.17.Plasma	1
GO:0034763:negative regulation of transmembrane transport	FC.8.L6	1
GO:0034764:positive regulation of transmembrane transport	FC.8.L6	1
GO:0034766:negative regulation of ion transmembrane transport	FC.8.L6	1
GO:0034767:positive regulation of ion transmembrane transport	FC.8.L6	1
GO:0035194:posttranscriptional gene silencing by RNA	DH.5.DG.3	1
GO:0035195:gene silencing by miRNA	DH.5.DG.3	1
GO:0035637:multicellular organismal signaling	DH.2.DG.1	1
GO:0035690:cellular response to drug	DH.1.Ogc	1
GO:0035767:endothelial cell chemotaxis	LM.5.FB	1
GO:0035886:vascular smooth muscle cell differentiation	HT.3.Endo	1
GO:0035904:aorta development	BM.7.Pre_B_cell	1
GO:0035924:cellular response to vascular endothelial growth factor stimulus	LM.5.FB	1
GO:0035970:peptidyl-threonine dephosphorylation	BM.6.Monocyte	1
GO:0036003:positive regulation of transcription from RNA polymerase II promoter in response to stress	HT.2.FB	1
GO:0036294:cellular response to decreased oxygen levels	HT.5.Macg	1
GO:0036296:response to increased oxygen levels	HT.3.Endo	1
GO:0036473:cell death in response to oxidative stress	DH.1.Ogc	1
GO:0038083:peptidyl-tyrosine autophosphorylation	BM.9.T_cell	1
GO:0039694:viral RNA genome replication	BM.4.Neutrophil.Ms4a3	1
GO:0040014:regulation of multicellular organism growth	FC.2.Ogc	1
GO:0040018:positive regulation of multicellular organism growth	FC.2.Ogc	1
GO:0040029:regulation of gene expression, epigenetic	HT.3.Endo	1
GO:0042108:positive regulation of cytokine biosynthetic process	BM.1.Neutrophil.Il1b	1
GO:0042255:ribosome assembly	BM.4.Neutrophil.Ms4a3	1
GO:0042535:positive regulation of tumor necrosis factor biosynthetic process	BM.5.Neutrophil.Gpr27	1
GO:0042541:hemoglobin biosynthetic process	BM.13.Dendritic	1
GO:0042593:glucose homeostasis	FC.11.InN.Sst.Pvalb	1
GO:0042692:muscle cell differentiation	HT.6.SMC	1
GO:0043087:regulation of GTPase activity	FC.9.Mgc	1
GO:0043123:positive regulation of I-kappaB kinase/NF-kappaB signaling	HT.3.Endo	1
GO:0043129:surfactant homeostasis	HT.6.SMC	1
GO:0043149:stress fiber assembly	DH.1.Ogc	1
GO:0043154:negative regulation of cysteine-type endopeptidase activity involved in apoptotic process	BM.17.Plasma	1
GO:0043242:negative regulation of protein complex disassembly	FC.10.InN.Six3	1
GO:0043244:regulation of protein complex disassembly	FC.10.InN.Six3	1
GO:0043270:positive regulation of ion transport	FC.4.InN.Vip.Npy	1
GO:0043281:regulation of cysteine-type endopeptidase activity involved in apoptotic process	BM.17.Plasma	1
GO:0043401:steroid hormone mediated signaling pathway	LM.2.Skm.Myh1	1
GO:0043433:negative regulation of sequence-specific DNA binding transcription factor activity	BM.17.Plasma	1
GO:0043467:regulation of generation of precursor metabolites and energy	LM.5.FB	1
GO:0043470:regulation of carbohydrate catabolic process	LM.5.FB	1
GO:0043516:regulation of DNA damage response, signal transduction by p53 class mediator	BM.4.Neutrophil.Ms4a3	1
GO:0043518:negative regulation of DNA damage response, signal transduction by p53 class mediator	BM.4.Neutrophil.Ms4a3	1
GO:0043534:blood vessel endothelial cell migration	LM.7.MTJ	1
GO:0043543:protein acylation	DH.7.Sub_Ent	1
GO:0043627:response to estrogen	HT.3.Endo	1
GO:0043632:modification-dependent macromolecule catabolic process	DH.10.Mgc	1
GO:0043900:regulation of multi-organism process	BM.14.Late_Pro_B	1
GO:0043949:regulation of cAMP-mediated signaling	FC.6.L5.Deptor	1
GO:0043954:cellular component maintenance	FC.8.L6	1
GO:0043966:histone H3 acetylation	DH.7.Sub_Ent	1
GO:0044070:regulation of anion transport	FC.4.InN.Vip.Npy	1
GO:0044262:cellular carbohydrate metabolic process	LM.5.FB	1
GO:0044270:cellular nitrogen compound catabolic process	LM.2.Skm.Myh1	1
GO:0044712:single-organism catabolic process	BM.1.Neutrophil.Il1b	1
GO:0045087:innate immune response	BM.1.Neutrophil.Il1b	1
GO:0045088:regulation of innate immune response	BM.1.Neutrophil.Il1b	1
GO:0045089:positive regulation of innate immune response	BM.17.Plasma	1
GO:0045185:maintenance of protein location	DH.2.DG.1	1
GO:0045214:sarcomere organization	LM.1.Skm.Myh4.1	1
GO:0045216:cell-cell junction organization	FC.5.Asc	1
GO:0045408:regulation of interleukin-6 biosynthetic process	BM.1.Neutrophil.Il1b	1
GO:0045577:regulation of B cell differentiation	BM.3.Naive_B_cell	1
GO:0045598:regulation of fat cell differentiation	LM.9.SMC	1
GO:0045601:regulation of endothelial cell differentiation	HT.2.FB	1
GO:0045620:negative regulation of lymphocyte differentiation	BM.4.Neutrophil.Ms4a3	1
GO:0045622:regulation of T-helper cell differentiation	BM.15.Endo	1
GO:0045624:positive regulation of T-helper cell differentiation	BM.15.Endo	1
GO:0045625:regulation of T-helper 1 cell differentiation	BM.15.Endo	1
GO:0045627:positive regulation of T-helper 1 cell differentiation	BM.15.Endo	1
GO:0045628:regulation of T-helper 2 cell differentiation	BM.15.Endo	1
GO:0045629:negative regulation of T-helper 2 cell differentiation	BM.15.Endo	1
GO:0045638:negative regulation of myeloid cell differentiation	BM.15.Endo	1
GO:0045649:regulation of macrophage differentiation	BM.9.T_cell	1
GO:0045651:positive regulation of macrophage differentiation	BM.9.T_cell	1
GO:0045747:positive regulation of Notch signaling pathway	FC.5.Asc	1
GO:0045786:negative regulation of cell cycle	LM.7.MTJ	1
GO:0045807:positive regulation of endocytosis	FC.14.L5.Parm1	1
GO:0045851:pH reduction	BM.17.Plasma	1
GO:0045907:positive regulation of vasoconstriction	HT.3.Endo	1
GO:0046456:icosanoid biosynthetic process	LM.2.Skm.Myh1	1
GO:0046473:phosphatidic acid metabolic process	DH.1.Ogc	1
GO:0046512:sphingosine biosynthetic process	BM.16.HSC	1
GO:0046519:sphingoid metabolic process	BM.16.HSC	1
GO:0046520:sphingoid biosynthetic process	BM.16.HSC	1
GO:0046580:negative regulation of Ras protein signal transduction	FC.5.Asc	1
GO:0046626:regulation of insulin receptor signaling pathway	BM.15.Endo	1
GO:0046635:positive regulation of alpha-beta T cell activation	BM.15.Endo	1
GO:0046637:regulation of alpha-beta T cell differentiation	BM.15.Endo	1
GO:0046638:positive regulation of alpha-beta T cell differentiation	BM.15.Endo	1
GO:0046649:lymphocyte activation	BM.9.T_cell	1
GO:0046685:response to arsenic-containing substance	BM.12.Basophil	1
GO:0046777:protein autophosphorylation	DH.5.DG.3	1
GO:0046835:carbohydrate phosphorylation	BM.17.Plasma	1
GO:0046887:positive regulation of hormone secretion	BM.15.Endo	1
GO:0046889:positive regulation of lipid biosynthetic process	FC.5.Asc	1
GO:0048041:focal adhesion assembly	FC.6.L5.Deptor	1
GO:0048048:embryonic eye morphogenesis	BM.17.Plasma	1
GO:0048167:regulation of synaptic plasticity	FC.10.InN.Six3	1
GO:0048168:regulation of neuronal synaptic plasticity	DH.7.Sub_Ent	1
GO:0048488:synaptic vesicle endocytosis	FC.6.L5.Deptor	1
GO:0048541:Peyer's patch development	BM.12.Basophil	1
GO:0048545:response to steroid hormone	LM.7.MTJ	1
GO:0048596:embryonic camera-type eye morphogenesis	BM.17.Plasma	1
GO:0048711:positive regulation of astrocyte differentiation	BM.12.Basophil	1
GO:0048715:negative regulation of oligodendrocyte differentiation	HT.2.FB	1
GO:0048730:epidermis morphogenesis	LM.1.Skm.Myh4.1	1
GO:0048741:skeletal muscle fiber development	FC.3.L4	1
GO:0048791:calcium ion-regulated exocytosis of neurotransmitter	DH.3.DG.2	1
GO:0048813:dendrite morphogenesis	FC.11.InN.Sst.Pvalb	1
GO:0048854:brain morphogenesis	FC.8.L6	1
GO:0050678:regulation of epithelial cell proliferation	LM.7.MTJ	1
GO:0050679:positive regulation of epithelial cell proliferation	LM.7.MTJ	1
GO:0050715:positive regulation of cytokine secretion	BM.1.Neutrophil.Il1b	1
GO:0050764:regulation of phagocytosis	BM.17.Plasma	1
GO:0050821:protein stabilization	LM.2.Skm.Myh1	1
GO:0050830:defense response to Gram-positive bacterium	BM.5.Neutrophil.Gpr27	1
GO:0050849:negative regulation of calcium-mediated signaling	BM.15.Endo	1
GO:0050853:B cell receptor signaling pathway	DH.2.DG.1	1
GO:0050867:positive regulation of cell activation	BM.6.Monocyte	1
GO:0050869:negative regulation of B cell activation	BM.9.T_cell	1
GO:0050870:positive regulation of T cell activation	BM.6.Monocyte	1
GO:0050882:voluntary musculoskeletal movement	BM.15.Endo	1
GO:0050885:neuromuscular process controlling balance	DH.4.CA1	1
GO:0050905:neuromuscular process	DH.6.InN	1
GO:0051017:actin filament bundle assembly	FC.2.Ogc	1
GO:0051028:mRNA transport	HT.3.Endo	1
GO:0051047:positive regulation of secretion	BM.15.Endo	1
GO:0051100:negative regulation of binding	BM.7.Pre_B_cell	1
GO:0051146:striated muscle cell differentiation	LM.1.Skm.Myh4.1	1
GO:0051193:regulation of cofactor metabolic process	LM.5.FB	1
GO:0051196:regulation of coenzyme metabolic process	LM.5.FB	1
GO:0051224:negative regulation of protein transport	LM.3.Low_quality	1
GO:0051445:regulation of meiotic cell cycle	FC.6.L5.Deptor	1
GO:0051452:intracellular pH reduction	BM.17.Plasma	1
GO:0051453:regulation of intracellular pH	FC.6.L5.Deptor	1
GO:0051489:regulation of filopodium assembly	BM.15.Endo	1
GO:0051491:positive regulation of filopodium assembly	BM.15.Endo	1
GO:0051493:regulation of cytoskeleton organization	LM.3.Low_quality	1
GO:0051603:proteolysis involved in cellular protein catabolic process	DH.10.Mgc	1
GO:0051647:nucleus localization	FC.8.L6	1
GO:0051648:vesicle localization	FC.5.Asc	1
GO:0051693:actin filament capping	FC.10.InN.Six3	1
GO:0051726:regulation of cell cycle	LM.7.MTJ	1
GO:0051817:modification of morphology or physiology of other organism involved in symbiotic interaction	BM.14.Late_Pro_B	1
GO:0051875:pigment granule localization	FC.11.InN.Sst.Pvalb	1
GO:0051952:regulation of amine transport	FC.14.L5.Parm1	1
GO:0055001:muscle cell development	LM.1.Skm.Myh4.1	1
GO:0055002:striated muscle cell development	LM.1.Skm.Myh4.1	1
GO:0055008:cardiac muscle tissue morphogenesis	LM.1.Skm.Myh4.1	1
GO:0055117:regulation of cardiac muscle contraction	LM.2.Skm.Myh1	1
GO:0060071:Wnt signaling pathway, planar cell polarity pathway	DH.7.Sub_Ent	1
GO:0060213:positive regulation of nuclear-transcribed mRNA poly(A) tail shortening	BM.7.Pre_B_cell	1
GO:0060216:definitive hemopoiesis	DH.1.Ogc	1
GO:0060291:long-term synaptic potentiation	DH.3.DG.2	1
GO:0060317:cardiac epithelial to mesenchymal transition	HT.2.FB	1
GO:0060323:head morphogenesis	LM.15.Skm.Gm5141	1
GO:0060324:face development	BM.7.Pre_B_cell	1
GO:0060325:face morphogenesis	LM.15.Skm.Gm5141	1
GO:0060411:cardiac septum morphogenesis	LM.1.Skm.Myh4.1	1
GO:0060491:regulation of cell projection assembly	BM.15.Endo	1
GO:0060534:trachea cartilage development	DH.7.Sub_Ent	1
GO:0060561:apoptotic process involved in morphogenesis	BM.6.Monocyte	1
GO:0060586:multicellular organismal iron ion homeostasis	DH.5.DG.3	1
GO:0060627:regulation of vesicle-mediated transport	FC.9.Mgc	1
GO:0060669:embryonic placenta morphogenesis	DH.1.Ogc	1
GO:0060670:branching involved in labyrinthine layer morphogenesis	DH.1.Ogc	1
GO:0060696:regulation of phospholipid catabolic process	FC.5.Asc	1
GO:0060713:labyrinthine layer morphogenesis	DH.1.Ogc	1
GO:0061000:negative regulation of dendritic spine development	FC.4.InN.Vip.Npy	1
GO:0061003:positive regulation of dendritic spine morphogenesis	DH.3.DG.2	1
GO:0061061:muscle structure development	HT.6.SMC	1
GO:0061154:endothelial tube morphogenesis	HT.3.Endo	1
GO:0061158:3'-UTR-mediated mRNA destabilization	LM.4.Skm.Myh4.2	1
GO:0061383:trabecula morphogenesis	HT.2.FB	1
GO:0061418:regulation of transcription from RNA polymerase II promoter in response to hypoxia	HT.2.FB	1
GO:0061548:ganglion development	FC.6.L5.Deptor	1
GO:0061572:actin filament bundle organization	FC.2.Ogc	1
GO:0065005:protein-lipid complex assembly	LM.2.Skm.Myh1	1
GO:0070059:intrinsic apoptotic signaling pathway in response to endoplasmic reticulum stress	FC.11.InN.Sst.Pvalb	1
GO:0070228:regulation of lymphocyte apoptotic process	BM.7.Pre_B_cell	1
GO:0070233:negative regulation of T cell apoptotic process	BM.14.Late_Pro_B	1
GO:0070301:cellular response to hydrogen peroxide	DH.1.Ogc	1
GO:0070306:lens fiber cell differentiation	LM.1.Skm.Myh4.1	1
GO:0070663:regulation of leukocyte proliferation	BM.3.Naive_B_cell	1
GO:0070936:protein K48-linked ubiquitination	BM.2.Eryth	1
GO:0071276:cellular response to cadmium ion	HT.5.Macg	1
GO:0071322:cellular response to carbohydrate stimulus	DH.4.CA1	1
GO:0071331:cellular response to hexose stimulus	FC.11.InN.Sst.Pvalb	1
GO:0071333:cellular response to glucose stimulus	FC.11.InN.Sst.Pvalb	1
GO:0071345:cellular response to cytokine stimulus	BM.1.Neutrophil.Il1b	1
GO:0071356:cellular response to tumor necrosis factor	LM.2.Skm.Myh1	1
GO:0071383:cellular response to steroid hormone stimulus	LM.7.MTJ	1
GO:0071384:cellular response to corticosteroid stimulus	BM.14.Late_Pro_B	1
GO:0071456:cellular response to hypoxia	HT.5.Macg	1
GO:0071548:response to dexamethasone	LM.7.MTJ	1
GO:0071625:vocalization behavior	FC.6.L5.Deptor	1
GO:0071705:nitrogen compound transport	DH.6.InN	1
GO:0072132:mesenchyme morphogenesis	HT.2.FB	1
GO:0072384:organelle transport along microtubule	FC.14.L5.Parm1	1
GO:0072655:establishment of protein localization to mitochondrion	DH.6.InN	1
GO:0072657:protein localization to membrane	FC.10.InN.Six3	1
GO:0072659:protein localization to plasma membrane	FC.10.InN.Six3	1
GO:0090208:positive regulation of triglyceride metabolic process	FC.5.Asc	1
GO:0090398:cellular senescence	FC.5.Asc	1
GO:0090659:walking behavior	DH.2.DG.1	1
GO:0097062:dendritic spine maintenance	FC.8.L6	1
GO:0097320:plasma membrane tubulation	DH.1.Ogc	1
GO:0098602:single organism cell adhesion	HT.2.FB	1
GO:0099531:presynaptic process involved in chemical synaptic transmission	DH.6.InN	1
GO:0099601:regulation of neurotransmitter receptor activity	DH.3.DG.2	1
GO:1900076:regulation of cellular response to insulin stimulus	BM.15.Endo	1
GO:1900102:negative regulation of endoplasmic reticulum unfolded protein response	DH.11.Low_quality	1
GO:1900153:positive regulation of nuclear-transcribed mRNA catabolic process, deadenylation-dependent decay	BM.7.Pre_B_cell	1
GO:1900449:regulation of glutamate receptor signaling pathway	DH.3.DG.2	1
GO:1901016:regulation of potassium ion transmembrane transporter activity	FC.8.L6	1
GO:1901018:positive regulation of potassium ion transmembrane transporter activity	FC.8.L6	1
GO:1901021:positive regulation of calcium ion transmembrane transporter activity	FC.8.L6	1
GO:1901142:insulin metabolic process	FC.1.L2.3	1
GO:1901379:regulation of potassium ion transmembrane transport	FC.8.L6	1
GO:1901532:regulation of hematopoietic progenitor cell differentiation	HT.2.FB	1
GO:1901796:regulation of signal transduction by p53 class mediator	BM.4.Neutrophil.Ms4a3	1
GO:1901797:negative regulation of signal transduction by p53 class mediator	BM.4.Neutrophil.Ms4a3	1
GO:1901879:regulation of protein depolymerization	FC.10.InN.Six3	1
GO:1901880:negative regulation of protein depolymerization	FC.10.InN.Six3	1
GO:1901888:regulation of cell junction assembly	HT.3.Endo	1
GO:1901897:regulation of relaxation of cardiac muscle	LM.2.Skm.Myh1	1
GO:1901992:positive regulation of mitotic cell cycle phase transition	FC.6.L5.Deptor	1
GO:1902115:regulation of organelle assembly	FC.4.InN.Vip.Npy	1
GO:1902259:regulation of delayed rectifier potassium channel activity	FC.8.L6	1
GO:1902275:regulation of chromatin organization	DH.1.Ogc	1
GO:1902882:regulation of response to oxidative stress	DH.7.Sub_Ent	1
GO:1903018:regulation of glycoprotein metabolic process	FC.11.InN.Sst.Pvalb	1
GO:1903039:positive regulation of leukocyte cell-cell adhesion	BM.6.Monocyte	1
GO:1903243:negative regulation of cardiac muscle hypertrophy in response to stress	DH.1.Ogc	1
GO:1903305:regulation of regulated secretory pathway	DH.3.DG.2	1
GO:1903313:positive regulation of mRNA metabolic process	BM.14.Late_Pro_B	1
GO:1903321:negative regulation of protein modification by small protein conjugation or removal	LM.4.Skm.Myh4.2	1
GO:1903532:positive regulation of secretion by cell	BM.15.Endo	1
GO:1903555:regulation of tumor necrosis factor superfamily cytokine production	BM.10.Macg	1
GO:1903578:regulation of ATP metabolic process	LM.5.FB	1
GO:1903793:positive regulation of anion transport	FC.4.InN.Vip.Npy	1
GO:1903829:positive regulation of cellular protein localization	FC.2.Ogc	1
GO:1903845:negative regulation of cellular response to transforming growth factor beta stimulus	FC.2.Ogc	1
GO:1904037:positive regulation of epithelial cell apoptotic process	LM.1.Skm.Myh4.1	1
GO:1904064:positive regulation of cation transmembrane transport	FC.8.L6	1
GO:1904427:positive regulation of calcium ion transmembrane transport	FC.8.L6	1
GO:1904627:response to phorbol 13-acetate 12-myristate	BM.14.Late_Pro_B	1
GO:1904628:cellular response to phorbol 13-acetate 12-myristate	BM.14.Late_Pro_B	1
GO:1904683:regulation of metalloendopeptidase activity	FC.5.Asc	1
GO:1904950:negative regulation of establishment of protein localization	LM.3.Low_quality	1
GO:1905037:autophagosome organization	LM.5.FB	1
GO:1905456:regulation of lymphoid progenitor cell differentiation	HT.2.FB	1
GO:1990416:cellular response to brain-derived neurotrophic factor stimulus	DH.5.DG.3	1
GO:1990778:protein localization to cell periphery	FC.10.InN.Six3	1
GO:2000015:regulation of determination of dorsal identity	HT.3.Endo	1
GO:2000045:regulation of G1/S transition of mitotic cell cycle	BM.17.Plasma	1
GO:2000106:regulation of leukocyte apoptotic process	BM.7.Pre_B_cell	1
GO:2000116:regulation of cysteine-type endopeptidase activity	BM.17.Plasma	1
GO:2000134:negative regulation of G1/S transition of mitotic cell cycle	BM.17.Plasma	1
GO:2000136:regulation of cell proliferation involved in heart morphogenesis	HT.2.FB	1
GO:2000171:negative regulation of dendrite development	FC.4.InN.Vip.Npy	1
GO:2000311:regulation of alpha-amino-3-hydroxy-5-methyl-4-isoxazole propionate selective glutamate receptor activity	DH.3.DG.2	1
GO:2000369:regulation of clathrin-dependent endocytosis	DH.3.DG.2	1
GO:2000582:positive regulation of ATP-dependent microtubule motor activity, plus-end-directed	FC.14.L5.Parm1	1
GO:2000737:negative regulation of stem cell differentiation	HT.2.FB	1
GO:2000973:regulation of pro-B cell differentiation	HT.2.FB	1
GO:2001021:negative regulation of response to DNA damage stimulus	BM.4.Neutrophil.Ms4a3	1
GO:2001242:regulation of intrinsic apoptotic signaling pathway	BM.12.Basophil	1
GO:2001244:positive regulation of intrinsic apoptotic signaling pathway	BM.10.Macg	1
GO:2001258:negative regulation of cation channel activity	FC.8.L6	1
GO:2001259:positive regulation of cation channel activity	FC.8.L6	1
