# Supplementary material for: Single-cell epigenome analysis reveals age-associated decay of heterochromatin domains in excitatory neurons in the mouse brain
Source: Cell Res. 2022 Oct 7;32(11):1008–21. doi: 10.1038/s41422-022-00719-6 (PMC9652396; doi:10.1038/s41422-022-00719-6)
Supplement: Supplementary file 21 — Supplementary Table S4 [file 41422_2022_719_MOESM21_ESM.xlsx]

## Sheet: Table.S4.GO_reduced_domain
Supplementary Table S4. GO Biological Pathway enrichment for genes located in heterochromatin domains that are reduced during aging.
GO Term	Description	P-value	FDR q-value	Enrichment	N	B	n	b	Genes
GO:0019731	antibacterial humoral response	1.11e-18	2.47e-15	4.25	1521	28	358	28	[Gm15292 - predicted gene 15292, Defa26 - defensin, alpha, 26, Defa21 - defensin, alpha, 21, Defa-rs1 - defensin, alpha, related sequence 1, Ighg2c - immunoglobulin heavy constant gamma 2c, Defa17 - defensin, alpha, 17, Defa-rs7 - defensin, alpha, related sequence 7, Gm6696 - predicted gene 6696, Gm10104 - predicted gene 10104, Gm14850 - predicted gene 14850, Defa25 - defensin, alpha, 25, Gm15299…
GO:0051673	membrane disruption in other organism	1.02e-16	1.13e-13	4.25	1521	25	358	25	[Gm15292 - predicted gene 15292, Defa26 - defensin, alpha, 26, Defa21 - defensin, alpha, 21, Defa-rs1 - defensin, alpha, related sequence 1, Defa17 - defensin, alpha, 17, Defa-rs7 - defensin, alpha, related sequence 7, Gm6696 - predicted gene 6696, Gm10104 - predicted gene 10104, Gm14850 - predicted gene 14850, Defa25 - defensin, alpha, 25, Gm15299 - predicted pseudogene 15299, Defa3 - defensin, …
GO:0050829	defense response to Gram-negative bacterium	1.73e-15	1.28e-12	3.58	1521	38	358	32	[Gm15292 - predicted gene 15292, Defa26 - defensin, alpha, 26, Defb1 - defensin beta 1, Defa21 - defensin, alpha, 21, Defa-rs1 - defensin, alpha, related sequence 1, Defa17 - defensin, alpha, 17, Defa-rs7 - defensin, alpha, related sequence 7, Gm6696 - predicted gene 6696, Gm10104 - predicted gene 10104, Gm14850 - predicted gene 14850, Defa25 - defensin, alpha, 25, Defa3 - defensin, alpha, 3, Gm1…
GO:0002385	mucosal immune response	3.86e-15	2.14e-12	3.73	1521	33	358	29	[Gm15292 - predicted gene 15292, Defa26 - defensin, alpha, 26, Defb1 - defensin beta 1, Igha - immunoglobulin heavy constant alpha, Defa21 - defensin, alpha, 21, Defa-rs1 - defensin, alpha, related sequence 1, Defa17 - defensin, alpha, 17, Defa-rs7 - defensin, alpha, related sequence 7, Gm6696 - predicted gene 6696, Gm10104 - predicted gene 10104, Gm14850 - predicted gene 14850, Defa25 - defensin…
GO:0002251	organ or tissue specific immune response	3.86e-15	1.71e-12	3.73	1521	33	358	29	[Gm15292 - predicted gene 15292, Defa26 - defensin, alpha, 26, Defb1 - defensin beta 1, Igha - immunoglobulin heavy constant alpha, Defa21 - defensin, alpha, 21, Defa-rs1 - defensin, alpha, related sequence 1, Defa17 - defensin, alpha, 17, Defa-rs7 - defensin, alpha, related sequence 7, Gm6696 - predicted gene 6696, Gm10104 - predicted gene 10104, Gm14850 - predicted gene 14850, Defa25 - defensin…
GO:0019730	antimicrobial humoral response	5.32e-15	1.97e-12	3.64	1521	35	358	30	[Gm15292 - predicted gene 15292, Defa26 - defensin, alpha, 26, Spag11b - sperm associated antigen 11b, Defa21 - defensin, alpha, 21, Defa-rs1 - defensin, alpha, related sequence 1, Defa17 - defensin, alpha, 17, Ighg2c - immunoglobulin heavy constant gamma 2c, Defa-rs7 - defensin, alpha, related sequence 7, Gm6696 - predicted gene 6696, Gm10104 - predicted gene 10104, Gm14850 - predicted gene 1485…
GO:0002227	innate immune response in mucosa	1.53e-14	4.86e-12	3.72	1521	32	358	28	[Gm15292 - predicted gene 15292, Defa26 - defensin, alpha, 26, Defb1 - defensin beta 1, Defa21 - defensin, alpha, 21, Defa-rs1 - defensin, alpha, related sequence 1, Defa17 - defensin, alpha, 17, Defa-rs7 - defensin, alpha, related sequence 7, Gm6696 - predicted gene 6696, Gm10104 - predicted gene 10104, Gm14850 - predicted gene 14850, Defa25 - defensin, alpha, 25, Defa3 - defensin, alpha, 3, Gm1…
GO:0035821	modification of morphology or physiology of other organism	1.53e-14	4.25e-12	3.72	1521	32	358	28	[Gm15292 - predicted gene 15292, Defa26 - defensin, alpha, 26, Spag11b - sperm associated antigen 11b, Defa21 - defensin, alpha, 21, Defa-rs1 - defensin, alpha, related sequence 1, Defa17 - defensin, alpha, 17, Defa-rs7 - defensin, alpha, related sequence 7, Cfhr1 - complement factor h-related 1, Gm6696 - predicted gene 6696, Gm10104 - predicted gene 10104, Gm14850 - predicted gene 14850, Defa25 …
GO:0061844	antimicrobial humoral immune response mediated by antimicrobial peptide	3.04e-13	7.5e-11	3.58	1521	32	358	27	[Gm15292 - predicted gene 15292, Defa26 - defensin, alpha, 26, Spag11b - sperm associated antigen 11b, Defa21 - defensin, alpha, 21, Defa-rs1 - defensin, alpha, related sequence 1, Defa17 - defensin, alpha, 17, Defa-rs7 - defensin, alpha, related sequence 7, Gm6696 - predicted gene 6696, Gm10104 - predicted gene 10104, Gm14850 - predicted gene 14850, Defa25 - defensin, alpha, 25, Defa3 - defensin…
GO:0007155	cell adhesion	1.96e-12	4.35e-10	2.83	1521	57	358	38	[Klra8 - killer cell lectin-like receptor, subfamily a, member 8, Klra4 - killer cell lectin-like receptor, subfamily a, member 4, Pcdhb15 - protocadherin beta 15, Pcdhb16 - protocadherin beta 16, Klra2 - killer cell lectin-like receptor, subfamily a, member 2, Pcdhb17 - protocadherin beta 17, Pcdhb18 - protocadherin beta 18, Pcdhb19 - protocadherin beta 19, Pcdhb20 - protocadherin beta 20, Klra1…
GO:0071219	cellular response to molecule of bacterial origin	4.35e-12	8.76e-10	3.54	1521	30	358	25	[Gm15292 - predicted gene 15292, Defa26 - defensin, alpha, 26, Defa21 - defensin, alpha, 21, Defa-rs1 - defensin, alpha, related sequence 1, Defa17 - defensin, alpha, 17, Defa-rs7 - defensin, alpha, related sequence 7, Gm6696 - predicted gene 6696, Gm10104 - predicted gene 10104, Gm14850 - predicted gene 14850, Defa25 - defensin, alpha, 25, Gm15299 - predicted pseudogene 15299, Defa3 - defensin, …
GO:0071222	cellular response to lipopolysaccharide	4.35e-12	8.03e-10	3.54	1521	30	358	25	[Gm15292 - predicted gene 15292, Defa26 - defensin, alpha, 26, Defa21 - defensin, alpha, 21, Defa-rs1 - defensin, alpha, related sequence 1, Defa17 - defensin, alpha, 17, Defa-rs7 - defensin, alpha, related sequence 7, Gm6696 - predicted gene 6696, Gm10104 - predicted gene 10104, Gm14850 - predicted gene 14850, Defa25 - defensin, alpha, 25, Defa3 - defensin, alpha, 3, Gm15299 - predicted pseudoge…
GO:0044419	interspecies interaction between organisms	4.93e-12	8.41e-10	3.3	1521	36	358	28	[Gm15292 - predicted gene 15292, Defa26 - defensin, alpha, 26, Spag11b - sperm associated antigen 11b, Defa21 - defensin, alpha, 21, Defa-rs1 - defensin, alpha, related sequence 1, Defa17 - defensin, alpha, 17, Defa-rs7 - defensin, alpha, related sequence 7, Cfhr1 - complement factor h-related 1, Gm6696 - predicted gene 6696, Gm10104 - predicted gene 10104, Gm14850 - predicted gene 14850, Defa25 …
GO:0022610	biological adhesion	9.91e-12	1.57e-09	2.74	1521	59	358	38	[Klra8 - killer cell lectin-like receptor, subfamily a, member 8, Klra4 - killer cell lectin-like receptor, subfamily a, member 4, Pcdhb15 - protocadherin beta 15, Pcdhb16 - protocadherin beta 16, Klra2 - killer cell lectin-like receptor, subfamily a, member 2, Pcdhb17 - protocadherin beta 17, Pcdhb18 - protocadherin beta 18, Pcdhb19 - protocadherin beta 19, Pcdhb20 - protocadherin beta 20, Pcdhb…
GO:0032496	response to lipopolysaccharide	1.76e-11	2.61e-09	3.43	1521	31	358	25	[Gm15292 - predicted gene 15292, Defa26 - defensin, alpha, 26, Defa21 - defensin, alpha, 21, Defa-rs1 - defensin, alpha, related sequence 1, Defa17 - defensin, alpha, 17, Defa-rs7 - defensin, alpha, related sequence 7, Gm6696 - predicted gene 6696, Gm10104 - predicted gene 10104, Gm14850 - predicted gene 14850, Defa25 - defensin, alpha, 25, Gm15299 - predicted pseudogene 15299, Defa3 - defensin, …
GO:0071216	cellular response to biotic stimulus	1.76e-11	2.45e-09	3.43	1521	31	358	25	[Gm15292 - predicted gene 15292, Defa26 - defensin, alpha, 26, Defa21 - defensin, alpha, 21, Defa-rs1 - defensin, alpha, related sequence 1, Defa17 - defensin, alpha, 17, Defa-rs7 - defensin, alpha, related sequence 7, Gm6696 - predicted gene 6696, Gm10104 - predicted gene 10104, Gm14850 - predicted gene 14850, Defa25 - defensin, alpha, 25, Defa3 - defensin, alpha, 3, Gm15299 - predicted pseudoge…
GO:0002237	response to molecule of bacterial origin	1.79e-11	2.34e-09	3.35	1521	33	358	26	[Gm15292 - predicted gene 15292, Defa26 - defensin, alpha, 26, Defa21 - defensin, alpha, 21, Defa-rs1 - defensin, alpha, related sequence 1, Defa17 - defensin, alpha, 17, Defa-rs7 - defensin, alpha, related sequence 7, Gm6696 - predicted gene 6696, Gm10104 - predicted gene 10104, Gm14850 - predicted gene 14850, Defa25 - defensin, alpha, 25, Defa3 - defensin, alpha, 3, Gm15299 - predicted pseudoge…
GO:0071396	cellular response to lipid	6.34e-11	7.81e-09	3.32	1521	32	358	25	[Gm15292 - predicted gene 15292, Defa26 - defensin, alpha, 26, Defa21 - defensin, alpha, 21, Defa-rs1 - defensin, alpha, related sequence 1, Defa17 - defensin, alpha, 17, Defa-rs7 - defensin, alpha, related sequence 7, Gm6696 - predicted gene 6696, Gm10104 - predicted gene 10104, Gm14850 - predicted gene 14850, Defa25 - defensin, alpha, 25, Gm15299 - predicted pseudogene 15299, Defa3 - defensin, …
GO:0050830	defense response to Gram-positive bacterium	2.77e-10	3.23e-08	2.93	1521	42	358	29	[Gm15292 - predicted gene 15292, Defa26 - defensin, alpha, 26, Defb1 - defensin beta 1, Defa21 - defensin, alpha, 21, Defa-rs1 - defensin, alpha, related sequence 1, Defa17 - defensin, alpha, 17, Defa-rs7 - defensin, alpha, related sequence 7, Gm6696 - predicted gene 6696, Gm10104 - predicted gene 10104, Gm14850 - predicted gene 14850, Defa25 - defensin, alpha, 25, Defa3 - defensin, alpha, 3, Gm1…
GO:1901701	cellular response to oxygen-containing compound	6.09e-10	6.76e-08	3.12	1521	34	358	25	[Gm15292 - predicted gene 15292, Defa26 - defensin, alpha, 26, Defa21 - defensin, alpha, 21, Defa-rs1 - defensin, alpha, related sequence 1, Defa17 - defensin, alpha, 17, Defa-rs7 - defensin, alpha, related sequence 7, Gm6696 - predicted gene 6696, Gm10104 - predicted gene 10104, Gm14850 - predicted gene 14850, Defa25 - defensin, alpha, 25, Defa3 - defensin, alpha, 3, Gm15299 - predicted pseudoge…
GO:0033993	response to lipid	1.04e-08	1.1e-06	2.87	1521	37	358	25	[Gm15292 - predicted gene 15292, Defa26 - defensin, alpha, 26, Defa21 - defensin, alpha, 21, Defa-rs1 - defensin, alpha, related sequence 1, Defa17 - defensin, alpha, 17, Defa-rs7 - defensin, alpha, related sequence 7, Gm6696 - predicted gene 6696, Gm10104 - predicted gene 10104, Gm14850 - predicted gene 14850, Defa25 - defensin, alpha, 25, Gm15299 - predicted pseudogene 15299, Defa3 - defensin, …
GO:0042742	defense response to bacterium	2.15e-08	2.16e-06	1.74	1521	181	358	74	[Gm15292 - predicted gene 15292, Defb14 - defensin beta 14, Defb5 - defensin beta 5, Ighg2c - immunoglobulin heavy constant gamma 2c, Ighv2-4 - immunoglobulin heavy variable v2-4, Iglc4 - immunoglobulin lambda constant 4, Defb8 - defensin beta 8, Ighv5-16 - immunoglobulin heavy variable 5-16, Gm15299 - predicted pseudogene 15299, Ighv5-9 - immunoglobulin heavy variable 5-9, Iglc3 - immunoglobulin…
GO:0098542	defense response to other organism	4.21e-08	4.06e-06	1.7	1521	190	358	76	[Gm15292 - predicted gene 15292, Defb14 - defensin beta 14, Defb5 - defensin beta 5, Ighg2c - immunoglobulin heavy constant gamma 2c, Ighv2-4 - immunoglobulin heavy variable v2-4, Iglc4 - immunoglobulin lambda constant 4, Cfhr1 - complement factor h-related 1, Defb8 - defensin beta 8, Ighv5-16 - immunoglobulin heavy variable 5-16, Gm15299 - predicted pseudogene 15299, Ighv5-9 - immunoglobulin hea…
GO:0071310	cellular response to organic substance	1.93e-07	1.79e-05	2.42	1521	51	358	29	[9930111J21Rik1 - riken cdna 9930111j21 gene 1, Gm15292 - predicted gene 15292, Defa26 - defensin, alpha, 26, Defa21 - defensin, alpha, 21, Defa-rs1 - defensin, alpha, related sequence 1, Defa17 - defensin, alpha, 17, Defa-rs7 - defensin, alpha, related sequence 7, Gm6696 - predicted gene 6696, Gm10104 - predicted gene 10104, Gm14850 - predicted gene 14850, Defa25 - defensin, alpha, 25, Gm15299 -…
GO:0006952	defense response	2.33e-07	2.06e-05	1.61	1521	217	358	82	[Sp110 - sp110 nuclear body protein, Gm15292 - predicted gene 15292, Defb14 - defensin beta 14, Defb5 - defensin beta 5, Ighg2c - immunoglobulin heavy constant gamma 2c, Iglc4 - immunoglobulin lambda constant 4, Ighv2-4 - immunoglobulin heavy variable v2-4, Cfhr1 - complement factor h-related 1, Defb8 - defensin beta 8, Nlrp4b - nlr family, pyrin domain containing 4b, Ighv5-16 - immunoglobulin he…
GO:0009617	response to bacterium	3.45e-07	2.95e-05	1.63	1521	198	358	76	[Sp110 - sp110 nuclear body protein, Gm15292 - predicted gene 15292, Defb14 - defensin beta 14, Defb5 - defensin beta 5, Ighg2c - immunoglobulin heavy constant gamma 2c, Iglc4 - immunoglobulin lambda constant 4, Ighv2-4 - immunoglobulin heavy variable v2-4, Defb8 - defensin beta 8, Ighv5-16 - immunoglobulin heavy variable 5-16, Gm15299 - predicted pseudogene 15299, Ighv5-9 - immunoglobulin heavy …
GO:0070887	cellular response to chemical stimulus	4.11e-07	3.38e-05	2.32	1521	55	358	30	[9930111J21Rik1 - riken cdna 9930111j21 gene 1, Gm15292 - predicted gene 15292, Defa26 - defensin, alpha, 26, Defa21 - defensin, alpha, 21, Defa-rs1 - defensin, alpha, related sequence 1, Defa17 - defensin, alpha, 17, Defa-rs7 - defensin, alpha, related sequence 7, Gm6696 - predicted gene 6696, Gm10104 - predicted gene 10104, Gm14850 - predicted gene 14850, Defa25 - defensin, alpha, 25, Gm15299 -…
GO:0051707	response to other organism	5.21e-07	4.13e-05	1.6	1521	210	358	79	[Sp110 - sp110 nuclear body protein, Gm15292 - predicted gene 15292, Klra8 - killer cell lectin-like receptor, subfamily a, member 8, Defb14 - defensin beta 14, Defb5 - defensin beta 5, Ighg2c - immunoglobulin heavy constant gamma 2c, Iglc4 - immunoglobulin lambda constant 4, Ighv2-4 - immunoglobulin heavy variable v2-4, Cfhr1 - complement factor h-related 1, Defb8 - defensin beta 8, Ighv5-16 - i…
GO:0043207	response to external biotic stimulus	7.47e-07	5.71e-05	1.58	1521	215	358	80	[Sp110 - sp110 nuclear body protein, Gm15292 - predicted gene 15292, Klra8 - killer cell lectin-like receptor, subfamily a, member 8, Defb14 - defensin beta 14, Defb5 - defensin beta 5, Ighg2c - immunoglobulin heavy constant gamma 2c, Iglc4 - immunoglobulin lambda constant 4, Ighv2-4 - immunoglobulin heavy variable v2-4, Cfhr1 - complement factor h-related 1, Defb8 - defensin beta 8, Ighv5-16 - i…
GO:0009607	response to biotic stimulus	7.47e-07	5.52e-05	1.58	1521	215	358	80	[Sp110 - sp110 nuclear body protein, Gm15292 - predicted gene 15292, Klra8 - killer cell lectin-like receptor, subfamily a, member 8, Defb14 - defensin beta 14, Defb5 - defensin beta 5, Ighg2c - immunoglobulin heavy constant gamma 2c, Iglc4 - immunoglobulin lambda constant 4, Ighv2-4 - immunoglobulin heavy variable v2-4, Cfhr1 - complement factor h-related 1, Defb8 - defensin beta 8, Ighv5-16 - i…
GO:0006959	humoral immune response	1.09e-06	7.79e-05	1.71	1521	152	358	61	[Gm15292 - predicted gene 15292, Ighg2c - immunoglobulin heavy constant gamma 2c, Ighv2-4 - immunoglobulin heavy variable v2-4, Iglc4 - immunoglobulin lambda constant 4, Ighv5-16 - immunoglobulin heavy variable 5-16, Gm15299 - predicted pseudogene 15299, Ighv5-9 - immunoglobulin heavy variable 5-9, Iglc3 - immunoglobulin lambda constant 3, Iglc1 - immunoglobulin lambda constant 1, Iglc2 - immunog…
GO:0006950	response to stress	1.31e-06	9.07e-05	1.55	1521	228	358	83	[Sp110 - sp110 nuclear body protein, Gm15292 - predicted gene 15292, Defb14 - defensin beta 14, Defb5 - defensin beta 5, Ighg2c - immunoglobulin heavy constant gamma 2c, Iglc4 - immunoglobulin lambda constant 4, Ighv2-4 - immunoglobulin heavy variable v2-4, Cfhr1 - complement factor h-related 1, Defb8 - defensin beta 8, Nlrp4b - nlr family, pyrin domain containing 4b, Ighv5-16 - immunoglobulin he…
GO:0009605	response to external stimulus	3.52e-06	0.000236	1.53	1521	222	358	80	[Sp110 - sp110 nuclear body protein, Gm15292 - predicted gene 15292, Klra8 - killer cell lectin-like receptor, subfamily a, member 8, Defb14 - defensin beta 14, Defb5 - defensin beta 5, Ighg2c - immunoglobulin heavy constant gamma 2c, Iglc4 - immunoglobulin lambda constant 4, Ighv2-4 - immunoglobulin heavy variable v2-4, Cfhr1 - complement factor h-related 1, Defb8 - defensin beta 8, Ighv5-16 - i…
GO:0051704	multi-organism process	3.94e-06	0.000257	1.53	1521	219	358	79	[Sp110 - sp110 nuclear body protein, Gm15292 - predicted gene 15292, Klra8 - killer cell lectin-like receptor, subfamily a, member 8, Defb14 - defensin beta 14, Defb5 - defensin beta 5, Ighg2c - immunoglobulin heavy constant gamma 2c, Iglc4 - immunoglobulin lambda constant 4, Ighv2-4 - immunoglobulin heavy variable v2-4, Cfhr1 - complement factor h-related 1, Defb8 - defensin beta 8, Ighv5-16 - i…
GO:0051716	cellular response to stimulus	4.71e-06	0.000298	2.12	1521	60	358	30	[9930111J21Rik1 - riken cdna 9930111j21 gene 1, Gm15292 - predicted gene 15292, Defa26 - defensin, alpha, 26, Defa21 - defensin, alpha, 21, Defa-rs1 - defensin, alpha, related sequence 1, Defa17 - defensin, alpha, 17, Defa-rs7 - defensin, alpha, related sequence 7, Gm6696 - predicted gene 6696, Gm10104 - predicted gene 10104, Gm14850 - predicted gene 14850, Defa25 - defensin, alpha, 25, Gm15299 -…
GO:0045087	innate immune response	9.16e-06	0.000564	1.59	1521	174	358	65	[Gm15292 - predicted gene 15292, Sp110 - sp110 nuclear body protein, Ighg2c - immunoglobulin heavy constant gamma 2c, Ighv2-4 - immunoglobulin heavy variable v2-4, Iglc4 - immunoglobulin lambda constant 4, Ighv5-16 - immunoglobulin heavy variable 5-16, Gm15299 - predicted pseudogene 15299, Ighv5-9 - immunoglobulin heavy variable 5-9, Iglc3 - immunoglobulin lambda constant 3, Iglc1 - immunoglobuli…
GO:1901700	response to oxygen-containing compound	1.22e-05	0.000733	2.21	1521	48	358	25	[Gm15292 - predicted gene 15292, Defa26 - defensin, alpha, 26, Defa21 - defensin, alpha, 21, Defa-rs1 - defensin, alpha, related sequence 1, Defa17 - defensin, alpha, 17, Defa-rs7 - defensin, alpha, related sequence 7, Gm6696 - predicted gene 6696, Gm10104 - predicted gene 10104, Gm14850 - predicted gene 14850, Defa25 - defensin, alpha, 25, Gm15299 - predicted pseudogene 15299, Defa3 - defensin, …
GO:0060326	cell chemotaxis	7.09e-05	0.00414	3.48	1521	11	358	9	[Defb14 - defensin beta 14, Defb4 - defensin beta 4, Defb46 - defensin beta 46, Defb7 - defensin beta 7, Defb6 - defensin beta 6, Defb5 - defensin beta 5, Defb3 - defensin beta 3, Defb8 - defensin beta 8, Defb33 - defensin beta 33]
GO:0016064	immunoglobulin mediated immune response	0.000165	0.00936	4.25	1521	6	358	6	[Ighd - immunoglobulin heavy constant delta, Igha - immunoglobulin heavy constant alpha, Ighg2b - immunoglobulin heavy constant gamma 2b, Ighg1 - immunoglobulin heavy constant gamma 1 (g1m marker), Ighm - immunoglobulin heavy constant mu, Ighg2c - immunoglobulin heavy constant gamma 2c]
GO:0006935	chemotaxis	0.000225	0.0125	3.19	1521	12	358	9	[Defb4 - defensin beta 4, Defb14 - defensin beta 14, Defb46 - defensin beta 46, Defb6 - defensin beta 6, Defb7 - defensin beta 7, Defb5 - defensin beta 5, Defb3 - defensin beta 3, Defb8 - defensin beta 8, Defb33 - defensin beta 33]
GO:0042330	taxis	0.000225	0.0122	3.19	1521	12	358	9	[Defb14 - defensin beta 14, Defb4 - defensin beta 4, Defb46 - defensin beta 46, Defb7 - defensin beta 7, Defb6 - defensin beta 6, Defb5 - defensin beta 5, Defb3 - defensin beta 3, Defb8 - defensin beta 8, Defb33 - defensin beta 33]
GO:0016477	cell migration	0.00058	0.0306	2.94	1521	13	358	9	[Defb4 - defensin beta 4, Defb14 - defensin beta 14, Defb46 - defensin beta 46, Defb7 - defensin beta 7, Defb6 - defensin beta 6, Defb5 - defensin beta 5, Defb3 - defensin beta 3, Defb8 - defensin beta 8, Defb33 - defensin beta 33]
GO:0002455	humoral immune response mediated by circulating immunoglobulin	0.000707	0.0365	4.25	1521	5	358	5	[Igha - immunoglobulin heavy constant alpha, Ighg2b - immunoglobulin heavy constant gamma 2b, Ighg1 - immunoglobulin heavy constant gamma 1 (g1m marker), Ighm - immunoglobulin heavy constant mu, Ighg2c - immunoglobulin heavy constant gamma 2c]
