# Supplementary material for: Single-cell epigenome analysis reveals age-associated decay of heterochromatin domains in excitatory neurons in the mouse brain
Source: Cell Res. 2022 Oct 7;32(11):1008–21. doi: 10.1038/s41422-022-00719-6 (PMC9652396; doi:10.1038/s41422-022-00719-6)
Supplement: Supplementary file 22 — Supplementary Table S5 [file 41422_2022_719_MOESM22_ESM.xlsx]

## Sheet: Sheet1
Supplementary Table S5. Putative Senesence marker genes (human gene symbols)
CDKN1A
CDKN2A
IL6
IL7
IL1A
IL1B
IL13
IL15
CXCL8
CXCL1
CXCL2
CXCL3
CCL8
CCL13
CCL3
CCL20
CCL16
CCL11
CCL25
CXCL25
CCL1
CXCL11
CSF2
IFNG
CXCL13
MIF
AREG
EREG
EGF
FGF2
HGF
FGF7
CXCL12
PIGF
NGF
IGFBP2
IGFBP3
IGFBP4
IGFBP6
IGFBP7
MMP1
MMP3
MMP10
MME
MMP13
MMP14
TIMP1
TIMP2
SERPINE1
SERPINB2
CTSB
ICAM1
ICAM3
TNFRSF11B
TNFRSF1A
TNFRSF10C
TNFRSF1B
FAS
EGFR
FN1
