# Supplementary material for: Single-cell epigenome analysis reveals age-associated decay of heterochromatin domains in excitatory neurons in the mouse brain
Source: Cell Res. 2022 Oct 7;32(11):1008–21. doi: 10.1038/s41422-022-00719-6 (PMC9652396; doi:10.1038/s41422-022-00719-6)
Supplement: Supplementary file 23 — Supplementary Table S6 [file 41422_2022_719_MOESM23_ESM.xlsx]

## Sheet: Sheet1
Supplementary Table S6. ENCODE dataset accessions used in this study
	FC+DH	BM	LM	HT
CTCF	ENCSR677HXC	ENCSR000CBL	ENCSR000AIJ	ENCSR491NUM
H3K27ac	ENCSR094TTT	ENCSR000CCL	ENCSR897WBY,	ENCSR222IHX,
			ENCSR737QWV,	ENCSR123MLY, ENCSR699XHY, ENCSR360ANE, ENCSR574VME, ENCSR846PJO, ENCSR675HDX
			ENCSR905FFU,
			ENCSR021ALF,
			ENCSR988BRP
H3K4me3	ENCSR258YWW	ENCSR000CAH	ENCSR654VMK, ENCSR938MUD, ENCSR416OYH, ENCSR176BXC, ENCSR244ASF	ENCSR592GQI,
				ENCSR688ZOR, ENCSR501GBJ, ENCSR052CDF, ENCSR647OTD, ENCSR119YTR, ENCSR875ZAO
H3K4me1	ENCSR465PLB	ENCSR000CAG	ENCSR548BCO, ENCSR751AAB, ENCSR426EZM, ENCSR529ERN, ENCSR810EOA	ENCSR886IHN, ENCSR442RYY, ENCSR663VWL, ENCSR080GQM, ENCSR339LMJ, ENCSR251LFV, ENCSR488OCA
H3K27me3	ENCSR070MOK	ENCSR244KCW	ENCSR085EYQ, ENCSR229LTY, ENCSR709CLU, ENCSR765SJF, ENCSR231CHC	ENCSR963OLG, ENCSR122HLY, ENCSR380BBL, ENCSR357OED, ENCSR437NPG, ENCSR781ORQ, ENCSR790LOX
H3K9me3	ENCSR093DWU*	ENCSR846ZCW	ENCSR961MEP, ENCSR943QUH, ENCSR022DED, ENCSR333QJO, ENCSR028ZHS	ENCSR463GJL, ENCSR557SVH, ENCSR098USP, ENCSR007XTC, ENCSR071SQK, ENCSR122CJZ, ENCSR965JWF
	*peaks reprocessed using SICER.
